# Supplementary material for: 1-Chloro­acetyl-2,6-bis­(2-methoxy­phen­yl)-3,5-dimethyl­piperidin-4-one
Source: Acta Crystallogr Sect E Struct Rep Online. 2009 Aug 29;65(Pt 9):o2276–7. doi: 10.1107/S1600536809033674 (PMC2970045; doi:10.1107/S1600536809033674)
Supplement: Supplementary file 1 [file e-65-o2276-sup1.cif]

##############################################################################
###                                                                        ###
###        Electronic paper (Acta Crystallographica Section E)             ###
###                                                                        ###
##############################################################################
#                                                                            #
# This CIF contains the data in a paper accepted for publication in Acta     #
# Crystallographica Section E. It conforms to the requirements of Notes      #
# for Authors for Section E, and has been peer reviewed under the auspices   #
# of the IUCr Commission on Journals.                                        #
#                                                                            #
# Full details of the Crystallographic Information File format               #
# are given in the paper "The Crystallographic Information File (CIF):       #
# a New Standard Archive File for Crystallography" by S. R. Hall, F. H.      #
# Allen and I. D. Brown [Acta Cryst. (1991), A47, 655-685].                  #
#                                                                            #
# The current version of the core CIF dictionary is obtainable from          #
# ftp://ftp.iucr.org/pub/cif_core.dic. The current version number is 2.4.    #
#                                                                            #
# Software is freely available for graphical display of the structure(s) in  #
# this CIF.  For information consult the CIF home page http://www.iucr.org/  #
# cif/home.html                                                              #
#                                                                            #
# This file may be used for bona fide research purposes within the           #
# scientific community so long as proper attribution is given to the journal # 
# article from which it was obtained.                                        #
#                                                                            #
##############################################################################
                                             
data_I
_audit_creation_method     SHELXL-97
_chemical_name_systematic
;
1-Chloroacetyl-2,6-bis(2-methoxyphenyl)-3,5-dimethylpiperidin-4-one
;
_chemical_name_common     ?
_chemical_formula_moiety     'C23 H26 Cl N O4'
_chemical_formula_sum     'C23 H26 Cl N O4'
_chemical_formula_iupac     'C23 H26 Cl N O4'
_chemical_formula_weight     415.90
_chemical_melting_point     ?
_symmetry_cell_setting     'Triclinic'
_symmetry_space_group_name_H-M     'P -1'
_symmetry_space_group_name_Hall     '-P 1'
loop_
    _symmetry_equiv_pos_as_xyz
    'x, y, z'
    '-x, -y, -z'
_cell_length_a     8.9921(6)
_cell_length_b     11.3725(8)
_cell_length_c     11.9373(8)
_cell_angle_alpha     71.6300(10)
_cell_angle_beta     68.4650(10)
_cell_angle_gamma     72.9030(10)
_cell_volume     1055.45(12)
_cell_formula_units_Z     2
_cell_measurement_reflns_used     3104
_cell_measurement_theta_min     1.89
_cell_measurement_theta_max     28.00
_cell_measurement_temperature     293(2)
_exptl_crystal_description     block
_exptl_crystal_colour     colourless
_exptl_crystal_size_max     0.27
_exptl_crystal_size_mid     0.22
_exptl_crystal_size_min     0.20
_exptl_crystal_density_diffrn     1.309
_exptl_crystal_density_meas     ?
_exptl_crystal_density_method     'not measured'
_exptl_crystal_F_000     440
_exptl_absorpt_coefficient_mu     0.210
_exptl_absorpt_correction_type     none
_exptl_absorpt_process_details     ?
_exptl_absorpt_correction_T_min     ?
_exptl_absorpt_correction_T_max     ?
_exptl_special_details
;
;
_diffrn_ambient_temperature     293(2)
_diffrn_radiation_type     MoK\a
_diffrn_radiation_wavelength     0.71073
_diffrn_radiation_source     'fine-focus sealed tube'
_diffrn_radiation_monochromator     graphite
_diffrn_measurement_device_type     'Bruker SMART APEX CCD area-detector'
_diffrn_measurement_device     'Bruker SMART APEX'
_diffrn_measurement_method     \w
_diffrn_detector_area_resol_mean     ?
_diffrn_reflns_number     11114
_diffrn_reflns_av_R_equivalents     0.0261
_diffrn_reflns_av_sigmaI/netI     0.0290
_diffrn_reflns_theta_min     1.89
_diffrn_reflns_theta_max     28.00
_diffrn_reflns_theta_full     25.00
_diffrn_measured_fraction_theta_max     0.907
_diffrn_measured_fraction_theta_full     0.954
_diffrn_reflns_limit_h_min     -11
_diffrn_reflns_limit_h_max     11
_diffrn_reflns_limit_k_min     -15
_diffrn_reflns_limit_k_max     14
_diffrn_reflns_limit_l_min     -15
_diffrn_reflns_limit_l_max     15
_diffrn_standards_number     0
_diffrn_standards_interval_count     ?
_diffrn_standards_interval_time     ?
_diffrn_standards_decay_%     ?
_refine_special_details
;
Refinement of <i>F</i>^2^ against ALL reflections. The weighted <i>R</i>-factor
<i>wR</i> and goodness of fit <i>S</i> are based on <i>F</i>^2^, conventional
<i>R</i>-factors <i>R</i> are based on <i>F</i>, with <i>F</i> set to zero for
negative <i>F</i>^2^. The threshold expression of <i>F</i>^2^ >
\s(<i>F</i>^2^) is used only for calculating <i>R</i>-factors(gt) <i>etc</i>.
and is not relevant to the choice of reflections for refinement.
<i>R</i>-factors based on <i>F</i>^2^ are statistically about twice as large
as those based on <i>F</i>, and <i>R</i>- factors based on ALL data will be
even larger.
;
_reflns_number_total     4603
_reflns_number_gt     4054
_reflns_threshold_expression     I>2\s(I)
_refine_ls_structure_factor_coef     Fsqd
_refine_ls_matrix_type     full
_refine_ls_R_factor_all     0.0544
_refine_ls_R_factor_gt     0.0499
_refine_ls_wR_factor_gt     0.1408
_refine_ls_wR_factor_ref     0.1453
_refine_ls_goodness_of_fit_ref     1.054
_refine_ls_restrained_S_all     1.054
_refine_ls_number_reflns     4603
_refine_ls_number_parameters     266
_refine_ls_number_restraints     0
_refine_ls_hydrogen_treatment     constr
_refine_ls_weighting_scheme     calc
_refine_ls_weighting_details
          'calc w=1/[\s^2^(Fo^2^)+(0.0778P)^2^+0.248P] where P=(Fo^2^+2Fc^2^)/3'
_atom_sites_solution_hydrogens     geom
_atom_sites_solution_primary     direct
_atom_sites_solution_secondary     difmap
_refine_ls_shift/su_max     0.000
_refine_ls_shift/su_mean     0.000
_refine_diff_density_max     0.269
_refine_diff_density_min     -0.351
_refine_ls_extinction_method     none
_refine_ls_extinction_coef     ?
loop_
    _atom_type_symbol
    _atom_type_description
    _atom_type_scat_dispersion_real
    _atom_type_scat_dispersion_imag
    _atom_type_scat_source
    'C' 'C' 0.0033 0.0016
                         'International Tables Vol C Tables 4.2.6.8 and 6.1.1.4'
    'H' 'H' 0.0000 0.0000
                         'International Tables Vol C Tables 4.2.6.8 and 6.1.1.4'
    'N' 'N' 0.0061 0.0033
                         'International Tables Vol C Tables 4.2.6.8 and 6.1.1.4'
    'O' 'O' 0.0106 0.0060
                         'International Tables Vol C Tables 4.2.6.8 and 6.1.1.4'
    'Cl' 'Cl' 0.1484 0.1585
                         'International Tables Vol C Tables 4.2.6.8 and 6.1.1.4'
_computing_data_collection     'SMART (Bruker, 2001)'
_computing_cell_refinement     'SAINT (Bruker, 2001)'
_computing_data_reduction     'SAINT (Bruker, 2001)'
_computing_structure_solution     'SHELXS97 (Sheldrick, 2008)'
_computing_structure_refinement     'SHELXL97 (Sheldrick, 2008)'
_computing_molecular_graphics     'PLATON (Spek, 2009)'
_computing_publication_material
                         'SHELXL97 (Sheldrick, 2008) and PARST (Nardelli, 1995)'
loop_
    _atom_site_type_symbol
    _atom_site_label
    _atom_site_fract_x
    _atom_site_fract_y
    _atom_site_fract_z
    _atom_site_U_iso_or_equiv
    _atom_site_adp_type
    _atom_site_calc_flag
    _atom_site_refinement_flags
    _atom_site_occupancy
    _atom_site_disorder_assembly
    _atom_site_disorder_group
    C C1 0.62492(17) 0.76769(12) 0.18450(12) 0.0365(3) Uani d . 1 . .
    H H1 0.5887 0.7813 0.1125 0.044 Uiso calc R 1 . .
    C C2 0.75304(18) 0.84927(13) 0.14741(13) 0.0409(3) Uani d . 1 . .
    H H2 0.7983 0.8264 0.2164 0.049 Uiso calc R 1 . .
    C C3 0.6724(2) 0.98870(15) 0.13142(15) 0.0493(4) Uani d . 1 . .
    C C4 0.51873(19) 1.02296(13) 0.23286(14) 0.0435(3) Uani d . 1 . .
    H H4 0.5333 1.0870 0.2648 0.052 Uiso calc R 1 . .
    C C5 0.47941(17) 0.90843(12) 0.34028(13) 0.0376(3) Uani d . 1 . .
    H H5 0.3655 0.9344 0.3879 0.045 Uiso calc R 1 . .
    C C6 0.33625(18) 0.76953(14) 0.31911(14) 0.0415(3) Uani d . 1 . .
    C C7 0.3312(2) 0.6876(2) 0.2420(2) 0.0677(5) Uani d . 1 . .
    H H7A 0.4139 0.6108 0.2494 0.081 Uiso calc R 1 . .
    H H7B 0.3572 0.7327 0.1556 0.081 Uiso calc R 1 . .
    C C8 0.70453(17) 0.62802(13) 0.21844(13) 0.0391(3) Uani d . 1 . .
    C C9 0.7535(2) 0.57969(14) 0.32461(14) 0.0457(3) Uani d . 1 . .
    H H9 0.7322 0.6323 0.3769 0.055 Uiso calc R 1 . .
    C C10 0.8335(2) 0.45490(16) 0.35465(17) 0.0557(4) Uani d . 1 . .
    H H10 0.8653 0.4242 0.4261 0.067 Uiso calc R 1 . .
    C C11 0.8647(2) 0.37779(16) 0.27738(19) 0.0609(5) Uani d . 1 . .
    H H11 0.9186 0.2942 0.2968 0.073 Uiso calc R 1 . .
    C C12 0.8177(2) 0.42187(16) 0.17127(19) 0.0591(4) Uani d . 1 . .
    H H12 0.8392 0.3681 0.1201 0.071 Uiso calc R 1 . .
    C C13 0.73780(19) 0.54777(15) 0.14083(15) 0.0465(3) Uani d . 1 . .
    C C14 0.7241(3) 0.5234(2) -0.0467(2) 0.0764(6) Uani d . 1 . .
    H H14A 0.8404 0.4997 -0.0800 0.115 Uiso calc R 1 . .
    H H14B 0.6782 0.5702 -0.1128 0.115 Uiso calc R 1 . .
    H H14C 0.6792 0.4486 -0.0045 0.115 Uiso calc R 1 . .
    C C15 0.8945(2) 0.82148(18) 0.03379(16) 0.0550(4) Uani d . 1 . .
    H H15A 0.8536 0.8374 -0.0345 0.083 Uiso calc R 1 . .
    H H15B 0.9488 0.7345 0.0516 0.083 Uiso calc R 1 . .
    H H15C 0.9704 0.8751 0.0128 0.083 Uiso calc R 1 . .
    C C16 0.3767(2) 1.08034(17) 0.17668(17) 0.0568(4) Uani d . 1 . .
    H H16A 0.4010 1.1535 0.1113 0.085 Uiso calc R 1 . .
    H H16B 0.2784 1.1045 0.2397 0.085 Uiso calc R 1 . .
    H H16C 0.3621 1.0188 0.1440 0.085 Uiso calc R 1 . .
    C C17 0.57351(18) 0.85534(13) 0.43542(13) 0.0380(3) Uani d . 1 . .
    C C18 0.51132(19) 0.76226(14) 0.53789(13) 0.0431(3) Uani d . 1 . .
    H H18 0.4129 0.7432 0.5475 0.052 Uiso calc R 1 . .
    C C19 0.5920(2) 0.69789(16) 0.62510(15) 0.0516(4) Uani d . 1 . .
    H H19 0.5477 0.6372 0.6930 0.062 Uiso calc R 1 . .
    C C20 0.7387(2) 0.72462(17) 0.61039(16) 0.0541(4) Uani d . 1 . .
    H H20 0.7966 0.6782 0.6662 0.065 Uiso calc R 1 . .
    C C21 0.8006(2) 0.81951(16) 0.51375(15) 0.0491(4) Uani d . 1 . .
    H H21 0.8982 0.8386 0.5060 0.059 Uiso calc R 1 . .
    C C22 0.71660(18) 0.88681(13) 0.42754(13) 0.0400(3) Uani d . 1 . .
    C C23 0.9135(3) 1.0185(2) 0.3189(2) 0.0691(5) Uani d . 1 . .
    H H23A 0.9001 1.0448 0.3915 0.104 Uiso calc R 1 . .
    H H23B 0.9348 1.0872 0.2475 0.104 Uiso calc R 1 . .
    H H23C 1.0034 0.9479 0.3092 0.104 Uiso calc R 1 . .
    N N1 0.48009(14) 0.80640(11) 0.28696(11) 0.0365(3) Uani d . 1 . .
    O O1 0.21671(13) 0.80127(12) 0.40297(11) 0.0529(3) Uani d . 1 . .
    O O2 0.68636(18) 0.59924(13) 0.03773(12) 0.0640(4) Uani d . 1 . .
    O O3 0.7251(2) 1.06760(13) 0.04061(15) 0.0806(5) Uani d . 1 . .
    O O4 0.76967(14) 0.98287(11) 0.33137(11) 0.0502(3) Uani d . 1 . .
    Cl Cl1 0.14021(6) 0.64709(5) 0.28760(5) 0.06999(18) Uani d . 1 . .
loop_
    _atom_site_aniso_label
    _atom_site_aniso_U_11
    _atom_site_aniso_U_22
    _atom_site_aniso_U_33
    _atom_site_aniso_U_12
    _atom_site_aniso_U_13
    _atom_site_aniso_U_23
    C1 0.0373(7) 0.0359(6) 0.0342(6) -0.0015(5) -0.0113(5) -0.0103(5)
    C2 0.0401(7) 0.0400(7) 0.0398(7) -0.0062(6) -0.0100(6) -0.0097(5)
    C3 0.0534(9) 0.0401(7) 0.0506(8) -0.0103(7) -0.0156(7) -0.0050(6)
    C4 0.0497(8) 0.0330(6) 0.0496(8) -0.0015(6) -0.0221(7) -0.0102(6)
    C5 0.0380(7) 0.0351(6) 0.0411(7) 0.0000(5) -0.0148(6) -0.0141(5)
    C6 0.0367(7) 0.0406(7) 0.0468(7) -0.0039(5) -0.0136(6) -0.0123(6)
    C7 0.0475(9) 0.0809(13) 0.0896(14) -0.0185(9) -0.0085(9) -0.0493(11)
    C8 0.0366(7) 0.0360(7) 0.0405(7) -0.0016(5) -0.0091(6) -0.0116(5)
    C9 0.0485(8) 0.0411(7) 0.0434(7) -0.0006(6) -0.0147(6) -0.0111(6)
    C10 0.0561(10) 0.0452(8) 0.0555(9) -0.0002(7) -0.0205(8) -0.0028(7)
    C11 0.0588(10) 0.0362(8) 0.0769(12) 0.0015(7) -0.0197(9) -0.0103(8)
    C12 0.0591(10) 0.0432(8) 0.0741(11) -0.0007(7) -0.0146(9) -0.0279(8)
    C13 0.0449(8) 0.0453(8) 0.0484(8) -0.0033(6) -0.0105(6) -0.0194(6)
    C14 0.0947(16) 0.0851(14) 0.0634(12) -0.0154(12) -0.0221(11) -0.0406(11)
    C15 0.0466(9) 0.0614(10) 0.0490(9) -0.0118(7) -0.0026(7) -0.0154(7)
    C16 0.0626(11) 0.0490(9) 0.0594(10) 0.0032(8) -0.0331(9) -0.0098(7)
    C17 0.0393(7) 0.0368(6) 0.0383(7) -0.0021(5) -0.0119(6) -0.0139(5)
    C18 0.0432(8) 0.0455(7) 0.0399(7) -0.0105(6) -0.0098(6) -0.0111(6)
    C19 0.0613(10) 0.0489(8) 0.0395(7) -0.0107(7) -0.0135(7) -0.0059(6)
    C20 0.0576(10) 0.0576(9) 0.0464(8) -0.0006(8) -0.0244(7) -0.0109(7)
    C21 0.0462(8) 0.0541(9) 0.0503(8) -0.0037(7) -0.0206(7) -0.0154(7)
    C22 0.0411(7) 0.0388(7) 0.0406(7) -0.0053(6) -0.0115(6) -0.0134(5)
    C23 0.0613(11) 0.0673(12) 0.0800(13) -0.0300(9) -0.0246(10) 0.0006(10)
    N1 0.0355(6) 0.0358(5) 0.0386(6) -0.0020(4) -0.0116(5) -0.0134(4)
    O1 0.0377(6) 0.0646(7) 0.0567(7) -0.0090(5) -0.0075(5) -0.0240(6)
    O2 0.0806(9) 0.0622(7) 0.0563(7) 0.0056(7) -0.0293(7) -0.0315(6)
    O3 0.0860(11) 0.0505(7) 0.0731(9) -0.0167(7) -0.0029(8) 0.0063(6)
    O4 0.0521(7) 0.0488(6) 0.0535(6) -0.0188(5) -0.0211(5) -0.0029(5)
    Cl1 0.0555(3) 0.0834(4) 0.0871(4) -0.0249(2) -0.0184(2) -0.0350(3)
_geom_special_details
;
All e.s.d.'s (except the e.s.d. in the dihedral angle between two l.s. planes)
are estimated using the full covariance matrix. The cell e.s.d.'s are taken
into account individually in the estimation of e.s.d.'s in distances, angles
and torsion angles; correlations between e.s.d.'s in cell parameters are only
used when they are defined by crystal symmetry. An approximate (isotropic)
treatment of cell e.s.d.'s is used for estimating e.s.d.'s involving l.s.
planes.
;
loop_
    _geom_bond_atom_site_label_1
    _geom_bond_atom_site_label_2
    _geom_bond_site_symmetry_2
    _geom_bond_distance
    _geom_bond_publ_flag
    C1 N1 . 1.4896(17) ?
    C1 C8 . 1.5291(18) ?
    C1 C2 . 1.542(2) ?
    C1 H1 . 0.9800 ?
    C2 C3 . 1.520(2) ?
    C2 C15 . 1.525(2) ?
    C2 H2 . 0.9800 ?
    C3 O3 . 1.210(2) ?
    C3 C4 . 1.510(2) ?
    C4 C5 . 1.533(2) ?
    C4 C16 . 1.539(2) ?
    C4 H4 . 0.9800 ?
    C5 N1 . 1.4866(17) ?
    C5 C17 . 1.5308(18) ?
    C5 H5 . 0.9800 ?
    C6 O1 . 1.2238(18) ?
    C6 N1 . 1.3598(19) ?
    C6 C7 . 1.521(2) ?
    C7 Cl1 . 1.755(2) ?
    C7 H7A . 0.9700 ?
    C7 H7B . 0.9700 ?
    C8 C9 . 1.390(2) ?
    C8 C13 . 1.396(2) ?
    C9 C10 . 1.389(2) ?
    C9 H9 . 0.9300 ?
    C10 C11 . 1.369(3) ?
    C10 H10 . 0.9300 ?
    C11 C12 . 1.379(3) ?
    C11 H11 . 0.9300 ?
    C12 C13 . 1.399(2) ?
    C12 H12 . 0.9300 ?
    C13 O2 . 1.370(2) ?
    C14 O2 . 1.414(2) ?
    C14 H14A . 0.9600 ?
    C14 H14B . 0.9600 ?
    C14 H14C . 0.9600 ?
    C15 H15A . 0.9600 ?
    C15 H15B . 0.9600 ?
    C15 H15C . 0.9600 ?
    C16 H16A . 0.9600 ?
    C16 H16B . 0.9600 ?
    C16 H16C . 0.9600 ?
    C17 C22 . 1.397(2) ?
    C17 C18 . 1.400(2) ?
    C18 C19 . 1.381(2) ?
    C18 H18 . 0.9300 ?
    C19 C20 . 1.377(3) ?
    C19 H19 . 0.9300 ?
    C20 C21 . 1.379(3) ?
    C20 H20 . 0.9300 ?
    C21 C22 . 1.397(2) ?
    C21 H21 . 0.9300 ?
    C22 O4 . 1.3612(18) ?
    C23 O4 . 1.410(2) ?
    C23 H23A . 0.9600 ?
    C23 H23B . 0.9600 ?
    C23 H23C . 0.9600 ?
loop_
    _geom_angle_atom_site_label_1
    _geom_angle_atom_site_label_2
    _geom_angle_atom_site_label_3
    _geom_angle_site_symmetry_1
    _geom_angle_site_symmetry_3
    _geom_angle
    _geom_angle_publ_flag
    N1 C1 C8 . . 112.28(11) ?
    N1 C1 C2 . . 110.76(11) ?
    C8 C1 C2 . . 109.21(11) ?
    N1 C1 H1 . . 108.2 ?
    C8 C1 H1 . . 108.2 ?
    C2 C1 H1 . . 108.2 ?
    C3 C2 C15 . . 112.61(13) ?
    C3 C2 C1 . . 110.45(12) ?
    C15 C2 C1 . . 111.99(12) ?
    C3 C2 H2 . . 107.2 ?
    C15 C2 H2 . . 107.2 ?
    C1 C2 H2 . . 107.2 ?
    O3 C3 C4 . . 121.64(15) ?
    O3 C3 C2 . . 122.00(16) ?
    C4 C3 C2 . . 116.32(13) ?
    C3 C4 C5 . . 112.21(11) ?
    C3 C4 C16 . . 108.41(13) ?
    C5 C4 C16 . . 110.13(14) ?
    C3 C4 H4 . . 108.7 ?
    C5 C4 H4 . . 108.7 ?
    C16 C4 H4 . . 108.7 ?
    N1 C5 C17 . . 110.48(10) ?
    N1 C5 C4 . . 107.60(11) ?
    C17 C5 C4 . . 121.40(12) ?
    N1 C5 H5 . . 105.4 ?
    C17 C5 H5 . . 105.4 ?
    C4 C5 H5 . . 105.4 ?
    O1 C6 N1 . . 122.87(14) ?
    O1 C6 C7 . . 121.45(14) ?
    N1 C6 C7 . . 115.66(13) ?
    C6 C7 Cl1 . . 112.67(13) ?
    C6 C7 H7A . . 109.1 ?
    Cl1 C7 H7A . . 109.1 ?
    C6 C7 H7B . . 109.1 ?
    Cl1 C7 H7B . . 109.1 ?
    H7A C7 H7B . . 107.8 ?
    C9 C8 C13 . . 118.37(13) ?
    C9 C8 C1 . . 120.37(12) ?
    C13 C8 C1 . . 121.17(13) ?
    C10 C9 C8 . . 121.73(15) ?
    C10 C9 H9 . . 119.1 ?
    C8 C9 H9 . . 119.1 ?
    C11 C10 C9 . . 118.96(16) ?
    C11 C10 H10 . . 120.5 ?
    C9 C10 H10 . . 120.5 ?
    C10 C11 C12 . . 121.17(15) ?
    C10 C11 H11 . . 119.4 ?
    C12 C11 H11 . . 119.4 ?
    C11 C12 C13 . . 119.81(16) ?
    C11 C12 H12 . . 120.1 ?
    C13 C12 H12 . . 120.1 ?
    O2 C13 C8 . . 116.34(13) ?
    O2 C13 C12 . . 123.70(15) ?
    C8 C13 C12 . . 119.96(15) ?
    O2 C14 H14A . . 109.5 ?
    O2 C14 H14B . . 109.5 ?
    H14A C14 H14B . . 109.5 ?
    O2 C14 H14C . . 109.5 ?
    H14A C14 H14C . . 109.5 ?
    H14B C14 H14C . . 109.5 ?
    C2 C15 H15A . . 109.5 ?
    C2 C15 H15B . . 109.5 ?
    H15A C15 H15B . . 109.5 ?
    C2 C15 H15C . . 109.5 ?
    H15A C15 H15C . . 109.5 ?
    H15B C15 H15C . . 109.5 ?
    C4 C16 H16A . . 109.5 ?
    C4 C16 H16B . . 109.5 ?
    H16A C16 H16B . . 109.5 ?
    C4 C16 H16C . . 109.5 ?
    H16A C16 H16C . . 109.5 ?
    H16B C16 H16C . . 109.5 ?
    C22 C17 C18 . . 117.60(13) ?
    C22 C17 C5 . . 126.74(13) ?
    C18 C17 C5 . . 115.61(13) ?
    C19 C18 C17 . . 121.83(15) ?
    C19 C18 H18 . . 119.1 ?
    C17 C18 H18 . . 119.1 ?
    C20 C19 C18 . . 119.29(15) ?
    C20 C19 H19 . . 120.4 ?
    C18 C19 H19 . . 120.4 ?
    C19 C20 C21 . . 120.68(15) ?
    C19 C20 H20 . . 119.7 ?
    C21 C20 H20 . . 119.7 ?
    C20 C21 C22 . . 119.85(16) ?
    C20 C21 H21 . . 120.1 ?
    C22 C21 H21 . . 120.1 ?
    O4 C22 C21 . . 122.75(14) ?
    O4 C22 C17 . . 116.74(13) ?
    C21 C22 C17 . . 120.49(14) ?
    O4 C23 H23A . . 109.5 ?
    O4 C23 H23B . . 109.5 ?
    H23A C23 H23B . . 109.5 ?
    O4 C23 H23C . . 109.5 ?
    H23A C23 H23C . . 109.5 ?
    H23B C23 H23C . . 109.5 ?
    C6 N1 C5 . . 117.12(11) ?
    C6 N1 C1 . . 122.55(11) ?
    C5 N1 C1 . . 119.22(11) ?
    C13 O2 C14 . . 118.37(15) ?
    C22 O4 C23 . . 119.13(13) ?
loop_
    _geom_torsion_atom_site_label_1
    _geom_torsion_atom_site_label_2
    _geom_torsion_atom_site_label_3
    _geom_torsion_atom_site_label_4
    _geom_torsion_site_symmetry_1
    _geom_torsion_site_symmetry_2
    _geom_torsion_site_symmetry_3
    _geom_torsion_site_symmetry_4
    _geom_torsion
    _geom_torsion_publ_flag
    N1 C1 C2 C3 . . . . -47.55(15) ?
    C8 C1 C2 C3 . . . . -171.71(12) ?
    N1 C1 C2 C15 . . . . -173.93(12) ?
    C8 C1 C2 C15 . . . . 61.92(15) ?
    C15 C2 C3 O3 . . . . -4.8(2) ?
    C1 C2 C3 O3 . . . . -130.78(19) ?
    C15 C2 C3 C4 . . . . 172.96(14) ?
    C1 C2 C3 C4 . . . . 46.93(18) ?
    O3 C3 C4 C5 . . . . -177.97(18) ?
    C2 C3 C4 C5 . . . . 4.31(19) ?
    O3 C3 C4 C16 . . . . 60.2(2) ?
    C2 C3 C4 C16 . . . . -117.54(16) ?
    C3 C4 C5 N1 . . . . -52.29(16) ?
    C16 C4 C5 N1 . . . . 68.57(14) ?
    C3 C4 C5 C17 . . . . 76.29(16) ?
    C16 C4 C5 C17 . . . . -162.84(12) ?
    O1 C6 C7 Cl1 . . . . 0.0(2) ?
    N1 C6 C7 Cl1 . . . . -178.78(13) ?
    N1 C1 C8 C9 . . . . -54.71(18) ?
    C2 C1 C8 C9 . . . . 68.55(17) ?
    N1 C1 C8 C13 . . . . 128.78(15) ?
    C2 C1 C8 C13 . . . . -107.96(16) ?
    C13 C8 C9 C10 . . . . -0.1(2) ?
    C1 C8 C9 C10 . . . . -176.73(15) ?
    C8 C9 C10 C11 . . . . 0.0(3) ?
    C9 C10 C11 C12 . . . . -0.2(3) ?
    C10 C11 C12 C13 . . . . 0.5(3) ?
    C9 C8 C13 O2 . . . . 179.59(15) ?
    C1 C8 C13 O2 . . . . -3.8(2) ?
    C9 C8 C13 C12 . . . . 0.4(2) ?
    C1 C8 C13 C12 . . . . 176.96(15) ?
    C11 C12 C13 O2 . . . . -179.72(18) ?
    C11 C12 C13 C8 . . . . -0.6(3) ?
    N1 C5 C17 C22 . . . . 116.22(15) ?
    C4 C5 C17 C22 . . . . -11.1(2) ?
    N1 C5 C17 C18 . . . . -61.14(16) ?
    C4 C5 C17 C18 . . . . 171.55(12) ?
    C22 C17 C18 C19 . . . . -3.6(2) ?
    C5 C17 C18 C19 . . . . 173.98(13) ?
    C17 C18 C19 C20 . . . . -0.8(2) ?
    C18 C19 C20 C21 . . . . 3.7(3) ?
    C19 C20 C21 C22 . . . . -2.0(2) ?
    C20 C21 C22 O4 . . . . 178.85(14) ?
    C20 C21 C22 C17 . . . . -2.6(2) ?
    C18 C17 C22 O4 . . . . -176.08(12) ?
    C5 C17 C22 O4 . . . . 6.6(2) ?
    C18 C17 C22 C21 . . . . 5.3(2) ?
    C5 C17 C22 C21 . . . . -171.99(13) ?
    O1 C6 N1 C5 . . . . -12.0(2) ?
    C7 C6 N1 C5 . . . . 166.80(14) ?
    O1 C6 N1 C1 . . . . -179.81(13) ?
    C7 C6 N1 C1 . . . . -1.0(2) ?
    C17 C5 N1 C6 . . . . 109.92(14) ?
    C4 C5 N1 C6 . . . . -115.50(13) ?
    C17 C5 N1 C1 . . . . -81.81(14) ?
    C4 C5 N1 C1 . . . . 52.77(15) ?
    C8 C1 N1 C6 . . . . -72.11(16) ?
    C2 C1 N1 C6 . . . . 165.51(12) ?
    C8 C1 N1 C5 . . . . 120.29(13) ?
    C2 C1 N1 C5 . . . . -2.09(15) ?
    C8 C13 O2 C14 . . . . 177.07(18) ?
    C12 C13 O2 C14 . . . . -3.7(3) ?
    C21 C22 O4 C23 . . . . -1.4(2) ?
    C17 C22 O4 C23 . . . . -179.98(15) ?
loop_
    _geom_hbond_atom_site_label_D
    _geom_hbond_atom_site_label_H
    _geom_hbond_atom_site_label_A
    _geom_hbond_site_symmetry_A
    _geom_hbond_distance_DH
    _geom_hbond_distance_HA
    _geom_hbond_distance_DA
    _geom_hbond_angle_DHA
    C23 H23C O1 1_655 0.96 2.50 3.321(3) 144
    C9 H9 Cg 1_555 0.93 2.69 3.621(2) 177
data_global
_journal_date_recd_electronic     2009-08-17
_journal_date_accepted     2009-08-24
_journal_name_full     'Acta Crystallographica, Section E'
_journal_year     2009
_journal_volume     65
_journal_issue      9
_journal_page_first     o2276
_journal_page_last     o2277
_journal_paper_category     QO
_journal_coeditor_code     IS2452
_publ_contact_author_name     'Yeon Tae Jeong'
_publ_contact_author_address
;
      Division of Image and Information Engineering
      Pukyong National University
      Busan 608-739
      Republic of Korea
;
_publ_contact_author_email     ytjeong@pknu.ac.kr
_publ_contact_author_fax     '+82-51-629-6408'
_publ_contact_author_phone     '+82-51-629-6411'
_publ_section_title
;
1-Chloroacetyl-2,6-bis(2-methoxyphenyl)-3,5-dimethylpiperidin-4-one
;
loop_
    _publ_author_name
    _publ_author_footnote
    _publ_author_address
    'G. Aridoss' .
;     Division of Image Science and Information Engineering
      Pukyong National University
      Busan 608-739
      Republic of Korea
;
    'D. Gayathri'
;
Present address: Institute of Structural Biology and Biophysics-2,
     Forschungszentrum J\"ulich,
     D-52425 J\"ulich, Germany.
;
;     Centre of Advanced Study in Crystallography and Biophysics
      University of Madras
      Guindy Campus
      Chennai 600 025
      India
;
    'D. Velmurugan' .
;     Centre of Advanced Study in Crystallography and Biophysics
      University of Madras
      Guindy Campus
      Chennai 600 025
      India
;
    'M. S. Kim' .
;     Division of Image Science and Information Engineering
      Pukyong National University
      Busan 608-739
      Republic of Korea
;
    'Yeon Tae Jeong' .
;     Division of Image Science and Information Engineering
      Pukyong National University
      Busan 608-739
      Republic of Korea
;
