# Supplementary material for: 1-Chloro­acetyl-2,6-bis­(2-methoxy­phen­yl)-3,5-dimethyl­piperidin-4-one
Source: Acta Crystallogr Sect E Struct Rep Online. 2009 Aug 29;65(Pt 9):o2276–7. doi: 10.1107/S1600536809033674 (PMC2970045; doi:10.1107/S1600536809033674)
Supplement: Supplementary file 2 [file e-65-o2276-Isup2.hkl]

#
# h,k,l, Fc-squared, Fo-squared, sigma(Fo-squared) and status flag
#
data_I
_shelx_title ' AD71m in P-1'
_shelx_refln_list_code          4
_shelx_F_calc_maximum      108.57
_exptl_crystal_F_000       440.00
_reflns_d_resolution_high  0.7570
 
loop_
 _symmetry_equiv_pos_as_xyz
 'x, y, z'
 '-x, -y, -z'
 
_cell_length_a     8.9921
_cell_length_b    11.3725
_cell_length_c    11.9373
_cell_angle_alpha  71.630
_cell_angle_beta   68.465
_cell_angle_gamma  72.903
 
_shelx_F_squared_multiplier     1.000
 
loop_
 _refln_index_h
 _refln_index_k
 _refln_index_l
 _refln_F_squared_calc
 _refln_F_squared_meas
 _refln_F_squared_sigma
 _refln_observed_status
   1   0   0     2311.23     2485.58     81.11 o
   2   0   0     7790.40     7158.36    338.65 o
   3   0   0      676.08      740.48     14.59 o
   4   0   0      126.34      163.15      3.31 o
   5   0   0      405.15      409.01      8.12 o
   6   0   0       16.40       18.30      0.76 o
   7   0   0        1.91        1.26      0.33 o
   8   0   0       84.82       98.10      5.39 o
   9   0   0        1.28        0.97      0.39 o
  10   0   0        0.11        0.33      0.39 o
 -10   1   0        0.00       -0.11      0.39 o
  -9   1   0        3.08        4.20      0.53 o
  -8   1   0       33.51       33.17      1.39 o
  -7   1   0      674.86      676.97     20.56 o
  -6   1   0        6.59        7.05      0.36 o
  -5   1   0      398.52      409.99      8.17 o
  -4   1   0      822.19      884.46     17.46 o
  -3   1   0       39.95       35.47      0.77 o
  -2   1   0       25.11       32.03      0.68 o
  -1   1   0      341.34      350.63      7.97 o
   0   1   0      417.22      444.46     10.25 o
   1   1   0     3829.80     3518.24     76.83 o
   2   1   0     7019.00     6404.99    256.78 o
   3   1   0      330.49      276.22      7.93 o
   4   1   0      169.58      196.18      5.71 o
   5   1   0      510.66      568.96     16.62 o
   6   1   0      215.67      216.04      6.53 o
   7   1   0       17.96       17.06      0.81 o
   8   1   0       18.62       14.41      0.79 o
   9   1   0       67.15       64.27      4.03 o
  10   1   0       44.61       47.75      3.31 o
 -10   2   0        2.46        2.97      0.85 o
  -9   2   0        1.26        0.69      0.39 o
  -8   2   0       13.02       12.91      0.79 o
  -7   2   0        0.01        0.55      0.30 o
  -6   2   0        7.44        7.93      0.40 o
  -5   2   0      905.13      884.95     23.69 o
  -4   2   0       28.11       33.86      0.83 o
  -3   2   0     1305.18     1400.84     27.61 o
  -2   2   0      512.50      528.01     11.97 o
  -1   2   0     1929.46     2114.80     41.66 o
   0   2   0       18.92       15.85      0.39 o
   1   2   0      112.93      108.44      5.09 o
   2   2   0     6594.56     6611.77    153.13 o
   3   2   0      640.05      603.63     11.96 o
   4   2   0     1355.79     1392.33     38.79 o
   5   2   0      456.49      451.34      9.84 o
   6   2   0       10.75       15.52      1.19 o
   7   2   0       55.82       54.98      2.72 o
   8   2   0       71.31       71.29      6.66 o
   9   2   0       21.89       24.63      1.16 o
  10   2   0       24.04       23.21      1.16 o
  -9   3   0        5.15        4.30      0.55 o
  -8   3   0        1.25        0.76      0.35 o
  -7   3   0       22.72       22.15      1.02 o
  -6   3   0       73.59       66.00      2.02 o
  -5   3   0        8.35        7.44      1.48 o
  -4   3   0        1.83        2.86      0.22 o
  -3   3   0      259.22      266.26      6.14 o
  -2   3   0     1342.41     1369.24     30.85 o
  -1   3   0      521.90      553.75     10.92 o
   0   3   0      159.50      139.44      2.78 o
   1   3   0        6.25       10.56      0.67 o
   2   3   0     1880.24     1675.84     64.64 o
   4   3   0     2202.41     2014.82     77.71 o
   5   3   0      474.49      413.79     10.71 o
   6   3   0       19.43       24.10      0.76 o
   7   3   0       79.65       70.89      1.93 o
   8   3   0       25.50       21.82      1.56 o
   9   3   0       14.65       12.19      1.44 o
  10   3   0       43.74       41.23      4.33 o
  11   3   0        3.25        4.67      0.76 o
  -9   4   0        1.76        2.79      1.15 o
  -8   4   0        1.66        1.15      0.41 o
  -7   4   0       88.23       87.28      2.96 o
  -6   4   0       95.73       99.53      2.48 o
  -5   4   0        0.37        0.23      0.17 o
  -4   4   0        7.72        7.11      0.36 o
  -3   4   0       78.13       84.91      2.07 o
  -2   4   0       19.16       38.38      0.85 o
  -1   4   0     1327.69     1383.39     27.24 o
   0   4   0       89.85      102.48      2.08 o
   1   4   0       20.97       30.82      0.67 o
   2   4   0      236.77      250.37      5.80 o
   3   4   0      178.21      140.90      5.51 o
   8   4   0        0.35        0.19      0.21 o
  10   4   0        4.07        4.60      1.02 o
  11   4   0        0.01        0.34      0.51 o
  -8   5   0        0.55        0.39      0.36 o
  -7   5   0      143.26      153.57      3.79 o
  -6   5   0       31.05       29.03      0.92 o
  -5   5   0       60.76       55.16      1.48 o
  -4   5   0        4.26        4.39      0.32 o
  -3   5   0      153.66      156.18      3.70 o
  -2   5   0       28.58       39.32      0.88 o
  -1   5   0       49.89       39.31      0.86 o
   0   5   0     1428.49     1600.59     31.47 o
   1   5   0       68.65       68.64      1.42 o
   2   5   0      386.68      371.92      8.99 o
   3   5   0      449.99      469.57     10.75 o
   4   5   0       25.54       35.56      1.13 o
   8   5   0        6.01        7.57      0.51 o
   9   5   0       18.38       17.48      1.10 o
  10   5   0        0.08        0.51      0.42 o
  -8   6   0        7.99        6.82      0.69 o
  -7   6   0       34.64       35.19      1.24 o
  -6   6   0        9.81        9.79      0.50 o
  -5   6   0       46.92       40.70      1.19 o
  -4   6   0        0.66        0.45      0.21 o
  -3   6   0      156.29      155.70      3.68 o
  -2   6   0        9.37        5.02      0.29 o
  -1   6   0        1.64        1.61      0.34 o
   0   6   0       18.56       12.91      0.36 o
   1   6   0     1265.44     1271.64     24.95 o
   2   6   0       71.00       63.60      1.34 o
   3   6   0      273.30      291.83      9.48 o
   4   6   0      196.47      155.16      3.87 o
   5   6   0       82.34       81.70      6.87 o
   6   6   0      157.51      139.80      6.02 o
   8   6   0        8.80        6.96      0.85 o
  10   6   0        0.00        0.04      0.34 o
  -8   7   0       10.99       11.45      1.02 o
  -7   7   0        1.38        2.19      0.39 o
  -6   7   0       28.22       27.36      0.95 o
  -5   7   0       22.55       19.38      0.81 o
  -4   7   0       12.31       12.05      0.53 o
  -3   7   0       14.98       15.93      0.60 o
  -2   7   0        0.23        0.24      0.16 o
  -1   7   0        4.24        2.36      0.16 o
   0   7   0       14.76       11.97      0.36 o
   1   7   0        9.44       11.99      0.47 o
   2   7   0      168.82      189.06      4.49 o
   3   7   0       62.52       62.43      2.12 o
   4   7   0      245.60      252.77     12.60 o
   5   7   0       39.00       38.60      1.49 o
   6   7   0      265.76      253.39     10.60 o
   7   7   0        0.38        0.08      0.24 o
   8   7   0       16.27       16.37      1.19 o
   9   7   0       10.63       14.93      1.19 o
  -7   8   0       17.27       16.73      0.76 o
  -6   8   0        0.85        1.53      0.32 o
  -5   8   0       21.29       21.48      0.81 o
  -4   8   0       35.08       31.74      1.00 o
  -3   8   0        3.21        2.27      0.29 o
  -2   8   0       19.73       15.92      0.77 o
  -1   8   0      192.49      200.34      8.06 o
   0   8   0        1.92        1.23      0.20 o
   1   8   0      330.85      341.55      7.95 o
   2   8   0       10.73        7.12      0.37 o
   3   8   0       83.58       79.32      2.78 o
   4   8   0        1.81        2.24      0.25 o
   5   8   0       40.46       46.33      3.01 o
   6   8   0       35.07       36.49      4.96 o
   7   8   0       18.96       15.90      0.89 o
   8   8   0        3.09        3.44      1.27 o
   9   8   0       18.22       20.36      1.44 o
  10   8   0       44.19       54.12      2.88 o
  -6   9   0        6.58        7.16      0.67 o
  -5   9   0       39.44       38.70      1.57 o
  -4   9   0        0.63        1.22      0.39 o
  -3   9   0       58.73       52.76      1.87 o
  -2   9   0       36.29       29.31      1.20 o
  -1   9   0        0.04        0.21      0.24 o
   0   9   0       30.76       27.66      0.85 o
   1   9   0       55.78       50.08      1.38 o
   2   9   0      113.44      110.60      2.75 o
   3   9   0      108.82      107.74      2.70 o
   4   9   0        1.90        2.57      0.29 o
   5   9   0      154.81      167.96      7.68 o
   6   9   0       14.19       13.09      2.54 o
   7   9   0       35.22       35.89      3.27 o
   8   9   0       24.31       25.44      1.26 o
   9   9   0        0.03       -0.35      0.35 o
  -5  10   0        0.55        0.70      0.39 o
  -4  10   0        0.51        1.02      0.39 o
  -3  10   0        1.57        2.83      0.45 o
  -2  10   0        1.39        0.56      0.42 o
  -1  10   0       14.27       13.02      0.71 o
   0  10   0        2.38        3.31      0.39 o
   1  10   0       37.64       36.28      1.08 o
   2  10   0        7.27        4.63      0.37 o
   3  10   0       22.63       22.58      0.79 o
   4  10   0       65.00       67.23      2.42 o
   5  10   0        7.41        7.17      0.60 o
   6  10   0        0.69        1.25      0.47 o
   7  10   0       19.71       21.31      3.77 o
   8  10   0       22.13       29.66      4.16 o
  -4  11   0       27.12       22.63      1.16 o
  -3  11   0       74.47       72.67      2.55 o
  -2  11   0        5.97        6.18      0.57 o
  -1  11   0       41.38       41.72      1.59 o
   0  11   0       32.62       35.73      1.57 o
   1  11   0        0.01        0.00      0.24 o
   2  11   0        0.43        1.04      0.27 o
   3  11   0        2.46        2.56      0.32 o
   4  11   0        6.07        8.97      0.66 o
   5  11   0        0.84        1.48      0.42 o
   6  11   0       11.08       16.14      0.93 o
   7  11   0        2.46        2.88      0.48 o
  -3  12   0       28.19       26.68      1.61 o
  -2  12   0        2.15        1.14      0.39 o
  -1  12   0        0.34        0.64      0.36 o
   0  12   0        0.61        0.17      0.30 o
   1  12   0        4.50        4.50      0.51 o
   2  12   0        2.05        2.41      0.39 o
   3  12   0       60.88       72.90      1.99 o
   4  12   0       38.43       37.53      1.58 o
   5  12   0        0.28        0.63      0.39 o
   6  12   0        0.50        1.38      0.45 o
  -1  13   0        0.37        0.25      0.33 o
   0  13   0       14.99       16.89      0.92 o
   1  13   0       43.07       46.18      1.75 o
   2  13   0        7.73       10.82      1.23 o
   3  13   0       46.00       47.67      2.88 o
   4  13   0        5.13        5.03      0.57 o
   5  13   0        9.47       15.18      0.96 o
   2  14   0        0.13        0.25      0.51 o
   4  14   0        0.10       -0.51      0.51 o
  -5 -13   1        3.46        5.94      0.85 o
  -4 -13   1        1.84        0.92      0.39 o
  -3 -13   1        0.00       -0.08      0.33 o
  -2 -13   1       10.77        9.98      0.71 o
  -1 -13   1        5.79        4.75      0.53 o
   0 -13   1        4.49        6.17      0.57 o
  -6 -12   1        1.53        2.30      0.59 o
  -5 -12   1        0.06        0.15      0.33 o
  -4 -12   1        2.49        1.94      0.45 o
  -3 -12   1        2.32        1.83      0.32 o
  -2 -12   1        0.45        0.89      0.38 o
  -1 -12   1        1.18        0.82      0.33 o
   0 -12   1        1.47        1.62      0.39 o
   1 -12   1        5.08        2.86      0.47 o
   2 -12   1        1.64        1.59      0.39 o
  -7 -11   1        0.33        0.62      0.39 o
  -6 -11   1        2.37        5.37      0.57 o
  -5 -11   1        4.03        4.76      0.54 o
  -4 -11   1       98.14       95.67      4.75 o
  -3 -11   1        6.68        8.38      0.48 o
  -2 -11   1       33.55       33.10      1.05 o
  -1 -11   1        3.39        2.75      0.39 o
   0 -11   1        0.14       -0.04      0.34 o
   1 -11   1        1.39        0.64      0.33 o
   2 -11   1       23.88       23.25      1.08 o
   3 -11   1        3.30        2.58      0.45 o
   4 -11   1        0.30        1.31      0.42 o
  -8 -10   1       13.14       14.68      1.40 o
  -7 -10   1        0.68        1.32      0.39 o
  -6 -10   1       33.01       36.84      2.93 o
  -5 -10   1        3.65        2.38      0.42 o
  -4 -10   1       60.13       69.36      3.61 o
  -3 -10   1       33.81       35.57      1.19 o
  -2 -10   1       60.17       57.81      1.58 o
  -1 -10   1        1.17        1.63      0.33 o
   0 -10   1       27.59       24.25      1.04 o
   1 -10   1        7.90        4.35      0.45 o
   2 -10   1      143.57      129.62      4.01 o
   3 -10   1       33.06       31.80      1.32 o
   4 -10   1       16.53       15.56      0.98 o
   5 -10   1       57.03       60.45      2.22 o
  -8  -9   1       18.74       23.71      2.54 o
  -7  -9   1       12.07       11.83      1.44 o
  -6  -9   1        4.38        4.07      0.48 o
  -5  -9   1        1.33        1.09      0.33 o
  -4  -9   1        6.68        6.98      0.48 o
  -3  -9   1        0.44        1.19      0.36 o
  -2  -9   1      189.99      177.24      4.31 o
  -1  -9   1       75.79       74.42      2.12 o
   0  -9   1       94.89       88.08      2.26 o
   1  -9   1        5.10        3.38      0.39 o
   2  -9   1       98.63       83.71      2.71 o
   3  -9   1      131.12      108.94      3.46 o
   4  -9   1       22.84       22.24      1.15 o
   5  -9   1        0.72        1.87      0.45 o
   6  -9   1       21.75       23.19      1.70 o
  -9  -8   1        2.39        2.30      0.59 o
  -8  -8   1       12.62       12.13      1.10 o
  -7  -8   1        5.71        4.55      0.54 o
  -6  -8   1       91.71       85.18      8.23 o
  -5  -8   1        0.49        0.55      0.30 o
  -4  -8   1      316.65      324.73     11.45 o
  -3  -8   1       85.96       78.29      2.54 o
  -2  -8   1      215.61      224.25      6.93 o
  -1  -8   1        1.98        1.77      0.22 o
   0  -8   1       38.75       34.05      0.98 o
   1  -8   1        1.05        1.08      0.26 o
   2  -8   1        5.62        4.69      0.45 o
   3  -8   1        8.09        7.39      0.64 o
   4  -8   1       27.01       20.65      0.98 o
   5  -8   1        0.73        0.21      0.30 o
   6  -8   1        7.24        8.08      0.93 o
   7  -8   1        2.76        2.71      0.51 o
 -10  -7   1        0.49        1.44      0.59 o
  -9  -7   1       45.60       47.34      2.54 o
  -8  -7   1        2.22        2.58      1.48 o
  -7  -7   1        4.44        4.05      1.40 o
  -6  -7   1      243.19      250.59     10.52 o
  -5  -7   1       36.24       32.93      3.99 o
  -4  -7   1        4.36        4.55      0.32 o
  -3  -7   1        7.29        8.30      0.40 o
  -2  -7   1       69.48       64.83      2.20 o
  -1  -7   1      588.04      592.79     14.55 o
   0  -7   1       10.08        9.46      0.41 o
   1  -7   1      274.71      265.22      6.19 o
   2  -7   1      327.94      323.49      7.43 o
   3  -7   1       16.60       12.87      0.50 o
   4  -7   1       25.25       22.95      0.76 o
   5  -7   1        0.16        0.33      0.22 o
   6  -7   1       17.24       17.35      0.70 o
   7  -7   1       13.77       14.07      0.66 o
   8  -7   1       12.49       11.96      1.10 o
  -7  -6   1        5.28        7.13      0.76 o
  -6  -6   1       17.97       13.40      1.02 o
  -5  -6   1      331.35      323.21     13.32 o
  -4  -6   1        2.06        1.55      0.19 o
  -3  -6   1       23.81       24.51      1.24 o
  -2  -6   1     1065.34     1126.59     25.78 o
  -1  -6   1       17.30       20.39      0.63 o
   0  -6   1      506.00      513.58     12.24 o
   1  -6   1        2.34        1.00      0.19 o
   2  -6   1        2.72        2.89      0.18 o
   3  -6   1       34.06       31.69      0.90 o
   4  -6   1      175.03      163.14      3.89 o
   5  -6   1       49.89       46.82      1.32 o
   6  -6   1       10.78        8.25      0.48 o
   7  -6   1        0.30        0.88      0.27 o
   8  -6   1        0.86        0.12      0.41 o
 -10  -5   1        0.06        0.17      0.34 o
  -9  -5   1        0.35       -0.02      0.28 o
  -8  -5   1        0.02        0.38      0.26 o
  -6  -5   1        3.45        3.63      0.35 o
  -4  -5   1      282.97      267.96     11.51 o
  -3  -5   1      252.78      272.44      7.24 o
  -2  -5   1      467.80      485.60      9.62 o
  -1  -5   1      696.63      751.54     18.21 o
   0  -5   1      568.94      654.33     12.87 o
   1  -5   1      470.51      493.50      9.76 o
   2  -5   1       87.46       93.31      1.93 o
   3  -5   1       13.64       16.93      1.45 o
   4  -5   1       73.83       74.10      1.87 o
   5  -5   1      209.27      202.96      4.78 o
   6  -5   1       45.81       41.59      1.22 o
   7  -5   1       90.28       91.55      2.38 o
   8  -5   1        0.43        0.07      0.35 o
   9  -5   1       21.40       22.37      1.18 o
 -10  -4   1        0.90        1.37      0.76 o
  -8  -4   1       17.87       13.15      0.93 o
  -7  -4   1       10.90        6.28      0.85 o
  -3  -4   1      549.64      488.37     18.92 o
  -2  -4   1      126.68      110.20      3.90 o
  -1  -4   1       20.00       24.88      0.70 o
   0  -4   1      195.01      215.46      4.28 o
   1  -4   1     2555.11     3004.68     58.99 o
   2  -4   1      409.48      387.63      7.68 o
   3  -4   1     1291.00     1423.38     27.91 o
   4  -4   1       68.73       62.67      2.26 o
   5  -4   1       82.47       78.82      2.72 o
   6  -4   1       24.90       25.79      0.83 o
   7  -4   1       12.18       12.94      0.61 o
   8  -4   1        0.36        1.01      0.41 o
   9  -4   1        2.42        1.92      0.47 o
  -9  -3   1       10.02        8.46      1.15 o
  -8  -3   1        0.10        0.15      0.24 o
  -7  -3   1      315.77      301.40     11.96 o
  -6  -3   1      271.97      221.58      9.25 o
  -5  -3   1        0.44        1.06      0.18 o
  -3  -3   1        7.37        2.63      0.34 o
  -2  -3   1      320.64      289.78     11.20 o
  -1  -3   1      177.39      163.93      4.59 o
   0  -3   1       63.09       93.49      1.87 o
   1  -3   1      533.16      562.92     11.08 o
   2  -3   1        0.11        0.70      0.11 o
   3  -3   1        6.30       14.45      0.38 o
   4  -3   1       29.16       34.42      0.79 o
   5  -3   1      295.36      319.20      7.37 o
   6  -3   1      196.30      196.62      4.68 o
   7  -3   1        2.18        2.32      0.41 o
   8  -3   1      220.18      238.15      7.52 o
   9  -3   1        1.41        0.27      0.39 o
 -10  -2   1        6.94        8.60      0.73 o
  -9  -2   1       21.31       19.34      1.02 o
  -8  -2   1      142.34      138.67      9.33 o
  -7  -2   1       51.07       52.07      2.80 o
  -6  -2   1        4.37        3.77      0.27 o
  -5  -2   1      339.18      355.79      9.84 o
  -4  -2   1       98.41       86.65      1.82 o
  -3  -2   1      472.04      499.33     12.90 o
  -1  -2   1     3709.44     3862.27    164.49 o
   0  -2   1     2580.98     2782.52     82.52 o
   1  -2   1      467.31      462.54     11.10 o
   2  -2   1      268.69      268.80      5.34 o
   3  -2   1      300.94      320.39      6.36 o
   4  -2   1       99.88      110.85      2.27 o
   5  -2   1       16.57       16.57      0.55 o
   6  -2   1       60.93       51.14      1.35 o
   7  -2   1       51.86       52.36      1.92 o
   8  -2   1       97.73      100.21      3.38 o
   9  -2   1       12.51       13.13      0.86 o
  10  -2   1        0.70        0.87      0.41 o
 -10  -1   1       16.94       17.83      1.02 o
  -9  -1   1       25.79       28.73      1.48 o
  -8  -1   1       25.29       23.06      1.08 o
  -7  -1   1       32.79       32.65      2.71 o
  -6  -1   1       12.45       15.26      0.55 o
  -5  -1   1      318.26      358.97     10.93 o
  -4  -1   1      534.67      601.10     16.59 o
  -3  -1   1      356.82      375.33      9.12 o
  -2  -1   1       74.53      103.88      3.99 o
  -1  -1   1       95.60       93.73      3.18 o
   1  -1   1     1737.99     1840.79     36.13 o
   2  -1   1     2129.60     2331.13     45.65 o
   3  -1   1      204.83      203.38      4.06 o
   4  -1   1        0.65        1.28      0.13 o
   5  -1   1       14.13        9.75      0.37 o
   6  -1   1       72.67       74.91      1.87 o
   7  -1   1        1.60        2.72      0.93 o
   8  -1   1       41.00       42.92      1.67 o
   9  -1   1        0.47        0.93      0.39 o
  10  -1   1       19.37       23.04      1.19 o
 -10   0   1        2.21        2.63      0.51 o
  -9   0   1       11.56       13.47      0.85 o
  -8   0   1        3.63        4.09      0.47 o
  -7   0   1       87.01       86.95      5.17 o
  -6   0   1        9.08       10.19      0.42 o
  -5   0   1      846.65      890.73     20.90 o
  -4   0   1      317.68      373.64      7.43 o
  -3   0   1     5060.43     5896.91    115.49 o
  -2   0   1     1313.07     1405.08     28.99 o
  -1   0   1      542.82      586.92     11.60 o
   0   0   1      542.41      564.21     15.80 o
   1   0   1     1633.36     1793.36     43.26 o
   2   0   1       11.75       19.03      0.63 o
   3   0   1      426.63      445.27      8.82 o
   4   0   1        0.61        1.15      0.10 o
   5   0   1       30.83       26.83      0.80 o
   6   0   1       19.33       17.54      0.49 o
   7   0   1        7.65        5.05      0.72 o
   8   0   1        6.16        4.56      0.47 o
   9   0   1       24.34       25.07      1.40 o
  10   0   1       11.92       12.10      0.81 o
 -10   1   1       22.33       24.60      2.04 o
  -9   1   1       16.49       16.64      0.94 o
  -8   1   1       12.88       11.43      0.71 o
  -7   1   1        3.80        5.37      0.64 o
  -6   1   1      127.35      131.57      3.18 o
  -5   1   1      276.82      287.78      5.79 o
  -4   1   1       74.96       61.93      1.33 o
  -3   1   1        0.22        1.30      0.30 o
  -2   1   1       27.01       28.72      0.61 o
  -1   1   1        2.56        3.09      0.30 o
   0   1   1     2226.63     2344.01     46.41 o
   1   1   1      162.13      162.67      5.02 o
   2   1   1      220.26      243.26      6.84 o
   3   1   1        6.69       11.90      0.53 o
   4   1   1      361.86      357.80     11.53 o
   5   1   1       13.34       16.92      0.50 o
   6   1   1       28.30       31.69      1.31 o
   7   1   1        0.23        0.55      0.18 o
   8   1   1      111.78      109.57      8.44 o
   9   1   1        0.24        0.52      0.33 o
  10   1   1        5.00        5.49      0.61 o
  -9   2   1        1.15        0.47      0.39 o
  -8   2   1       14.14       14.46      0.81 o
  -7   2   1      194.62      199.65      7.76 o
  -6   2   1      174.02      180.63      4.28 o
  -5   2   1        8.61        7.06      0.39 o
  -4   2   1      403.49      438.88      8.72 o
  -3   2   1      135.03      115.69      2.69 o
  -2   2   1      142.51      120.14      2.81 o
   0   2   1     2784.48     3059.89     66.22 o
   1   2   1     1625.47     1777.67     34.86 o
   2   2   1       39.98       33.99      0.94 o
   3   2   1     1821.45     1894.27     76.01 o
   4   2   1     1726.84     1777.12     71.34 o
   5   2   1      126.34      122.25      2.63 o
   6   2   1      258.95      235.08      6.72 o
   7   2   1        0.02        0.45      0.21 o
   8   2   1        5.43        6.81      0.68 o
   9   2   1        0.52        0.27      0.33 o
  10   2   1       29.46       31.56      1.65 o
  11   2   1        3.69        4.58      0.76 o
  -9   3   1        8.54        8.57      0.73 o
  -8   3   1        8.47        8.54      0.67 o
  -7   3   1        1.17        1.06      0.33 o
  -6   3   1       30.76       29.99      0.93 o
  -5   3   1      262.81      263.94      6.15 o
  -4   3   1      335.90      357.28      8.21 o
  -3   3   1      188.49      187.97      4.38 o
  -2   3   1       49.80       64.17      1.56 o
  -1   3   1       54.07       62.44      1.85 o
   0   3   1      121.80      102.79      2.07 o
   1   3   1      798.62      832.43     16.39 o
   2   3   1      271.83      256.10      9.93 o
   3   3   1      408.58      358.75     14.59 o
   4   3   1     1216.87     1178.22     45.47 o
   5   3   1      428.45      401.46     10.61 o
   6   3   1       87.37       73.50      1.98 o
   7   3   1       74.87       62.05      2.41 o
   8   3   1      278.20      264.19      8.75 o
   9   3   1       43.66       38.09      1.55 o
  10   3   1        0.14        0.35      0.35 o
  11   3   1        2.59        2.97      0.68 o
  -9   4   1       14.13       15.68      0.96 o
  -8   4   1       13.23       11.61      0.77 o
  -7   4   1      154.80      169.25      4.22 o
  -6   4   1       84.15       93.51      2.55 o
  -5   4   1        1.64        2.65      0.82 o
  -4   4   1      252.00      271.76      7.19 o
  -3   4   1       60.16       66.25      2.86 o
  -2   4   1       20.45       16.11      0.48 o
  -1   4   1       82.11       65.32      1.36 o
   0   4   1      738.88      783.81     15.46 o
   1   4   1     3200.08     3539.04     80.69 o
   2   4   1       69.70       65.37      1.58 o
   3   4   1        3.52        4.03      0.21 o
   4   4   1      742.61      705.88     27.32 o
   7   4   1       54.97       43.43      1.95 o
   8   4   1       34.87       25.35      1.76 o
   9   4   1       31.76       31.48      1.20 o
  10   4   1        5.33        5.56      1.02 o
  11   4   1        0.21       -0.08      0.51 o
  -8   5   1        0.24       -0.10      0.35 o
  -7   5   1        9.90       11.95      0.61 o
  -6   5   1        1.30        1.94      0.29 o
  -5   5   1        9.31       10.53      0.48 o
  -4   5   1       65.27       62.76      1.63 o
  -3   5   1      850.79      926.85     21.04 o
  -2   5   1        7.07        4.28      0.26 o
  -1   5   1     1806.48     1949.22     38.41 o
   0   5   1      655.32      686.12     13.53 o
   1   5   1      132.88      160.11      3.22 o
   2   5   1      205.01      240.61      5.50 o
   3   5   1      646.54      649.60     18.64 o
   4   5   1        2.75        0.44      0.12 o
   5   5   1        6.19        4.42      0.33 o
   8   5   1       32.32       27.74      1.44 o
   9   5   1       22.62       21.72      1.27 o
  10   5   1        2.90        2.97      0.89 o
  11   5   1       10.56        9.50      0.93 o
  -8   6   1       22.59       23.40      1.18 o
  -7   6   1        3.76        3.65      0.40 o
  -6   6   1        6.08        4.89      0.39 o
  -5   6   1      127.90      126.39      3.13 o
  -4   6   1        3.18        4.37      0.32 o
  -3   6   1       10.92       12.57      0.50 o
  -2   6   1        8.51        8.78      0.37 o
  -1   6   1      134.77      130.01      2.67 o
   0   6   1      134.00      145.47      2.95 o
   1   6   1      331.01      369.60      7.31 o
   2   6   1       37.75       26.71      0.66 o
   3   6   1      311.03      327.37      6.53 o
   4   6   1       12.14        9.36      0.70 o
   7   6   1        2.64        3.88      0.51 o
   8   6   1        7.01        7.19      0.51 o
   9   6   1        0.55        0.46      0.25 o
  -7   7   1       44.36       45.02      2.03 o
  -6   7   1        4.43        5.59      0.44 o
  -5   7   1        0.28        0.43      0.22 o
  -4   7   1       84.73       78.89      2.06 o
  -3   7   1      115.28      124.11      3.40 o
  -2   7   1       11.72       11.39      0.45 o
  -1   7   1       55.17       56.72      1.24 o
   0   7   1        0.01        0.28      0.10 o
   1   7   1      683.08      725.68     14.27 o
   2   7   1        0.58        1.13      0.18 o
   3   7   1       80.76       94.04      2.23 o
   4   7   1       98.54      105.42      3.10 o
   5   7   1       28.88       24.59      0.76 o
   6   7   1      141.27      138.61      6.02 o
   7   7   1        2.24        1.76      0.89 o
   8   7   1        0.08        0.06      0.26 o
   9   7   1      100.56       99.76      4.67 o
  10   7   1        0.46        0.49      0.30 o
  -7   8   1        3.20        2.33      0.45 o
  -6   8   1        8.43        9.56      0.57 o
  -5   8   1       36.48       35.49      1.23 o
  -4   8   1       47.35       51.95      1.47 o
  -3   8   1        1.98        1.09      0.22 o
  -2   8   1        2.73        2.68      0.24 o
  -1   8   1      103.99       90.96      2.24 o
   0   8   1      230.93      250.38      5.05 o
   1   8   1      218.91      232.75      9.46 o
   2   8   1      313.27      334.79      7.79 o
   3   8   1      136.31      133.08      3.21 o
   4   8   1        2.73        3.36      0.27 o
   5   8   1      408.32      454.67     26.81 o
   6   8   1        0.00        0.25      0.30 o
   7   8   1       37.76       36.73      2.04 o
   8   8   1       74.46       72.62      3.56 o
   9   8   1        8.87        6.79      2.46 o
  10   8   1        1.22        1.13      0.42 o
  -6   9   1       22.66       22.66      0.89 o
  -5   9   1       24.32       23.47      0.87 o
  -4   9   1       34.81       34.77      1.28 o
  -3   9   1       20.51       18.02      0.92 o
  -2   9   1        4.42        3.82      0.42 o
  -1   9   1       46.75       44.36      1.55 o
   0   9   1        8.97        9.02      1.36 o
   1   9   1        0.25        1.12      0.20 o
   2   9   1      183.85      183.24      4.40 o
   3   9   1       50.68       47.92      1.33 o
   4   9   1      264.76      289.02      6.80 o
   5   9   1      399.31      418.57     17.77 o
   6   9   1        7.22        5.23      0.54 o
   7   9   1       32.97       37.12      3.56 o
   8   9   1       16.69       17.13      0.99 o
   9   9   1        1.05        0.65      0.42 o
  -5  10   1       17.85       17.15      1.48 o
  -4  10   1       90.47       88.84      2.97 o
  -3  10   1       25.47       24.28      1.48 o
  -2  10   1       82.92       75.42      2.88 o
  -1  10   1        0.25        0.76      0.30 o
   0  10   1        6.94        5.19      0.45 o
   1  10   1        0.00        0.14      0.21 o
   2  10   1       24.48       22.28      0.76 o
   3  10   1      106.64      108.48      3.80 o
   4  10   1       86.75       78.91      4.41 o
   5  10   1        6.16        7.40      0.57 o
   6  10   1        5.33        7.58      0.63 o
   7  10   1        0.00        0.17      0.36 o
   8  10   1        3.78        4.43      0.54 o
   9  10   1       21.79       22.92      1.65 o
  -4  11   1       12.35       13.06      0.89 o
  -3  11   1       32.18       34.37      1.47 o
  -2  11   1        0.18        0.51      0.36 o
  -1  11   1        4.44        4.50      0.48 o
   0  11   1        7.35        6.20      0.51 o
   1  11   1       35.38       33.63      1.32 o
   2  11   1        0.98        1.29      0.24 o
   3  11   1       19.69       18.77      0.72 o
   4  11   1       74.93       77.95      4.03 o
   5  11   1        6.63        8.40      0.66 o
   6  11   1        0.70        1.39      0.39 o
   7  11   1        4.56        4.13      0.54 o
   8  11   1        5.57        6.10      0.63 o
  -3  12   1        8.98        9.32      0.77 o
  -2  12   1        2.03        2.34      0.45 o
  -1  12   1        0.79        0.34      0.33 o
   0  12   1       15.11       16.08      1.23 o
   1  12   1        9.75       11.57      0.98 o
   2  12   1       15.60       14.25      1.10 o
   3  12   1       81.14       84.74      2.27 o
   4  12   1        0.84        1.65      0.85 o
   5  12   1        1.11        1.40      0.42 o
   6  12   1       32.42       35.66      1.59 o
   7  12   1        7.40        8.19      0.72 o
  -1  13   1        0.65        1.25      0.39 o
   0  13   1        3.22        2.42      0.45 o
   1  13   1        7.44        8.55      0.98 o
   2  13   1        2.54        2.96      0.68 o
   3  13   1        1.05        2.71      0.68 o
   4  13   1        0.26       -0.21      0.36 o
   5  13   1        0.19       -0.08      0.35 o
   6  13   1        3.08        2.55      0.55 o
   1  14   1        7.28       10.52      1.02 o
   2  14   1       38.28       42.08      1.67 o
   3  14   1       13.40       15.61      1.44 o
   5  14   1        6.75        8.65      1.10 o
  -4 -13   2        0.01        0.00      0.59 o
  -3 -13   2        2.84        2.88      0.76 o
  -2 -13   2       32.27       34.44      1.78 o
  -1 -13   2       21.73       20.44      1.36 o
  -5 -12   2        1.83        2.17      0.48 o
  -4 -12   2        7.83        6.66      0.63 o
  -3 -12   2       39.27       45.87      1.39 o
  -2 -12   2        8.25        7.71      0.50 o
  -1 -12   2        7.36        8.34      0.68 o
   0 -12   2       13.11       11.91      0.73 o
   1 -12   2        0.58        0.85      0.36 o
   2 -12   2       15.21       15.19      0.92 o
  -6 -11   2        6.50        9.59      1.70 o
  -5 -11   2        2.64        1.91      0.45 o
  -4 -11   2        2.29        3.35      0.48 o
  -3 -11   2        8.89        8.33      0.50 o
  -2 -11   2        3.23        2.08      0.31 o
  -1 -11   2        0.04        0.24      0.26 o
   0 -11   2       21.17       22.45      1.36 o
   1 -11   2       15.91       16.22      0.86 o
   2 -11   2       19.24       17.93      0.94 o
   3 -11   2        1.33        2.46      0.45 o
   4 -11   2       15.40       18.12      1.00 o
  -7 -10   2        3.43        3.35      0.54 o
  -6 -10   2        0.07        0.51      0.36 o
  -5 -10   2        3.67        2.54      0.45 o
  -4 -10   2        1.18        0.93      0.36 o
  -3 -10   2       16.58       15.85      0.66 o
  -2 -10   2       14.97       12.00      0.53 o
  -1 -10   2       85.20       77.54      2.58 o
   0 -10   2        5.59        4.83      0.45 o
   1 -10   2       38.23       33.78      1.32 o
   2 -10   2      289.42      278.26      8.12 o
   3 -10   2       16.90       12.68      1.19 o
   4 -10   2        0.27        0.03      0.33 o
   5 -10   2        0.01       -0.19      0.33 o
  -8  -9   2        5.85        7.12      0.71 o
  -7  -9   2       15.14       18.76      1.91 o
  -6  -9   2        1.39        2.64      0.42 o
  -5  -9   2       56.30       56.18      4.03 o
  -4  -9   2        0.42        0.33      0.22 o
  -3  -9   2       54.30       55.03      1.49 o
  -2  -9   2       37.58       33.15      1.01 o
  -1  -9   2        2.11        2.35      0.27 o
   0  -9   2      222.02      176.48      4.29 o
   1  -9   2        0.51        0.64      0.30 o
   2  -9   2       20.17       13.38      0.73 o
   3  -9   2       74.34       70.70      2.36 o
   4  -9   2       18.07       16.49      0.88 o
   5  -9   2       10.35       11.48      0.79 o
   6  -9   2        2.42        2.67      0.47 o
  -9  -8   2        0.03        0.25      0.51 o
  -8  -8   2        0.25        0.45      0.39 o
  -7  -8   2       19.27       20.21      1.70 o
  -6  -8   2        2.58        3.25      0.45 o
  -5  -8   2      137.86      142.41     11.54 o
  -4  -8   2        0.13        1.09      0.30 o
  -3  -8   2       55.22       55.04      2.52 o
  -2  -8   2      273.43      271.83     13.74 o
  -1  -8   2        4.98        4.86      0.34 o
   0  -8   2      187.83      171.36      4.12 o
   1  -8   2       73.76       78.00      2.02 o
   2  -8   2        0.23        1.11      0.30 o
   3  -8   2        1.34        2.51      0.36 o
   4  -8   2       58.68       53.91      1.91 o
   5  -8   2        0.06        0.02      0.26 o
   6  -8   2        3.94        5.20      0.59 o
   7  -8   2        0.46        1.15      0.41 o
  -9  -7   2        2.69        2.37      0.98 o
  -8  -7   2        3.81        4.67      1.74 o
  -7  -7   2       18.70       22.23      1.44 o
  -6  -7   2       19.67       15.68      0.87 o
  -5  -7   2        8.19        8.83      0.64 o
  -4  -7   2      145.65      128.68      4.10 o
  -3  -7   2       57.56       59.25      2.77 o
  -2  -7   2       89.22       93.15      2.31 o
  -1  -7   2        4.74        4.23      0.27 o
   0  -7   2        2.11        2.27      0.21 o
   1  -7   2       48.19       47.09      1.26 o
   2  -7   2       24.46       19.09      0.86 o
   3  -7   2        5.64        3.10      0.36 o
   4  -7   2       51.15       46.47      1.63 o
   5  -7   2        2.61        2.39      0.31 o
   6  -7   2       21.78       20.59      0.79 o
   7  -7   2        0.45        0.35      0.27 o
   8  -7   2        1.86        2.88      0.68 o
  -9  -6   2        5.88        5.09      0.76 o
  -8  -6   2        1.91        0.34      0.28 o
  -7  -6   2        7.48        8.40      0.85 o
  -6  -6   2        0.01        0.98      0.30 o
  -5  -6   2      610.77      611.38     40.63 o
  -4  -6   2       31.02       30.55      1.28 o
  -3  -6   2      240.65      232.10      8.23 o
  -2  -6   2      675.00      729.36     16.86 o
  -1  -6   2       49.95       65.56      1.66 o
   0  -6   2       25.69       29.61      1.10 o
   1  -6   2        5.36        7.27      0.45 o
   2  -6   2       11.90       11.53      0.37 o
   3  -6   2       18.32       18.35      0.63 o
   4  -6   2       17.32       22.01      0.74 o
   5  -6   2       57.91       54.54      1.50 o
   6  -6   2       53.66       52.65      1.50 o
   7  -6   2       17.85       18.32      0.74 o
   8  -6   2        0.59        0.74      0.41 o
  -8  -5   2        4.59        5.01      0.68 o
  -3  -5   2      264.86      237.35      6.39 o
  -2  -5   2      101.15       92.88      2.28 o
  -1  -5   2      111.05      126.01      3.01 o
   0  -5   2      331.43      318.74      7.40 o
   1  -5   2       31.24       25.01      0.65 o
   2  -5   2      355.23      326.51      6.53 o
   3  -5   2       10.47        7.67      0.29 o
   4  -5   2       57.78       52.60      1.40 o
   5  -5   2        2.03        3.47      0.32 o
   6  -5   2        6.34        6.70      0.50 o
   7  -5   2        9.31       11.17      0.66 o
   8  -5   2       29.58       26.35      1.24 o
   9  -5   2        1.32        0.82      0.47 o
 -10  -4   2       11.83        5.34      0.93 o
  -9  -4   2       38.60       11.45      1.19 o
  -5  -4   2       26.38       18.41      1.02 o
  -3  -4   2      480.81      439.42     17.05 o
  -2  -4   2      188.51      203.40      5.47 o
  -1  -4   2      567.41      572.89     13.20 o
   0  -4   2       88.87       96.35      2.38 o
   1  -4   2        5.93        4.41      0.24 o
   2  -4   2      497.07      580.35     11.45 o
   3  -4   2       82.82       74.08      1.71 o
   4  -4   2        0.02        0.68      0.25 o
   5  -4   2       84.23       85.36      3.38 o
   6  -4   2       36.99       35.81      1.06 o
   7  -4   2       14.82       16.08      0.66 o
   8  -4   2       69.25       73.50      2.61 o
   9  -4   2        3.53        4.42      0.59 o
 -10  -3   2        0.17        0.45      0.39 o
  -6  -3   2       28.82       19.77      1.10 o
  -2  -3   2      152.00      166.14     10.90 o
  -1  -3   2     1127.12     1046.64     24.08 o
   0  -3   2      693.83      686.63     15.78 o
   1  -3   2     1394.52     1560.84     30.64 o
   2  -3   2      143.35      135.47      2.74 o
   3  -3   2     1364.46     1490.97     29.26 o
   4  -3   2       75.66       81.35      1.72 o
   5  -3   2       97.23      102.52      2.50 o
   6  -3   2      237.89      253.13      6.75 o
   7  -3   2        2.17        2.32      0.41 o
   8  -3   2      227.43      235.50      7.46 o
   9  -3   2       66.81       71.17      2.61 o
 -10  -2   2        8.16        7.73      0.93 o
  -9  -2   2       15.43       15.40      0.93 o
  -8  -2   2        3.01        3.85      1.44 o
  -7  -2   2        2.50        2.24      0.29 o
  -6  -2   2       80.82       83.28      2.19 o
  -5  -2   2      371.28      359.52      7.91 o
  -4  -2   2       83.87       97.74      2.22 o
  -1  -2   2      603.65      568.28     12.92 o
   0  -2   2      587.57      621.80     12.34 o
   2  -2   2     1104.39     1066.28     20.90 o
   3  -2   2     1436.25     1553.38     30.48 o
   4  -2   2       27.18       21.85      0.55 o
   5  -2   2       70.24       74.98      1.60 o
   6  -2   2        2.73        3.81      0.50 o
   7  -2   2      202.37      210.22      6.58 o
   8  -2   2       20.32       18.23      0.98 o
   9  -2   2       59.52       65.45      2.40 o
  10  -2   2        5.92        7.57      0.69 o
 -10  -1   2        5.99        6.67      0.72 o
  -9  -1   2        3.73        2.85      0.47 o
  -8  -1   2       12.63       11.83      0.75 o
  -7  -1   2        1.70        2.04      0.35 o
  -6  -1   2      331.07      332.35      8.67 o
  -5  -1   2      153.37      162.11      6.24 o
  -4  -1   2       33.32       34.45      0.84 o
  -3  -1   2     1325.20     1366.82     27.04 o
  -2  -1   2     1876.60     1988.78     68.54 o
  -1  -1   2        4.87        6.55      0.34 o
   0  -1   2      304.91      342.77      6.82 o
   1  -1   2     3576.74     3707.04     72.42 o
   2  -1   2       22.62       26.55      0.58 o
   3  -1   2       70.76       57.02      1.20 o
   4  -1   2      191.27      235.54      5.17 o
   5  -1   2       72.97       67.00      1.45 o
   6  -1   2       81.18       82.34      2.03 o
   7  -1   2      538.07      533.06     16.22 o
   8  -1   2       92.65       87.60      2.98 o
   9  -1   2       59.94       60.34      2.24 o
  10  -1   2        0.05        0.25      0.51 o
 -10   0   2       16.27       14.45      0.96 o
  -9   0   2        7.53        7.45      0.67 o
  -8   0   2        6.99        7.58      0.59 o
  -7   0   2        6.37        5.31      0.47 o
  -6   0   2       64.13       71.11      2.13 o
  -5   0   2       23.70       22.31      0.66 o
  -4   0   2      279.72      236.02      5.69 o
  -3   0   2      704.43      820.14     22.60 o
  -2   0   2        2.36        5.82      0.18 o
  -1   0   2     1561.04     1799.70     39.02 o
   0   0   2     2784.42     2490.57     64.20 o
   1   0   2     2491.69     2657.37     52.44 o
   2   0   2      865.72      870.73     17.18 o
   3   0   2      192.68      202.83      7.04 o
   4   0   2      308.88      299.06      5.96 o
   5   0   2       11.33       12.44      0.37 o
   6   0   2      334.68      352.45      7.06 o
   7   0   2       24.80       23.33      1.00 o
   8   0   2      158.63      158.16      5.10 o
   9   0   2       32.15       32.21      1.39 o
  10   0   2       22.33       23.93      1.20 o
  -9   1   2        6.29        3.85      0.53 o
  -8   1   2        8.65        7.30      0.59 o
  -7   1   2      151.32      152.44      4.89 o
  -6   1   2      289.62      303.94      7.00 o
  -5   1   2       67.30       69.53      2.25 o
  -4   1   2      281.65      326.36      6.74 o
  -3   1   2      853.85      997.49     19.67 o
  -2   1   2       17.31        7.80      0.23 o
  -1   1   2     4739.05     5462.41    122.71 o
   0   1   2      131.89      131.57      2.62 o
   1   1   2      379.17      371.83      7.60 o
   2   1   2     2996.73     3084.53     73.99 o
   3   1   2     1266.97     1381.89     45.06 o
   4   1   2      195.61      167.16      3.37 o
   5   1   2      204.86      215.85      5.68 o
   6   1   2       48.47       38.69      1.11 o
   7   1   2      146.94      148.18      3.79 o
   8   1   2        0.16        0.35      0.33 o
   9   1   2       18.22       18.98      0.96 o
  10   1   2        7.97        8.91      0.73 o
  -9   2   2        0.23       -0.02      0.39 o
  -8   2   2        9.30       10.06      0.67 o
  -7   2   2        0.02        0.25      0.28 o
  -6   2   2      102.99      104.58      3.44 o
  -5   2   2      278.68      287.27      6.67 o
  -4   2   2      653.73      727.50     14.41 o
  -3   2   2      189.50      250.44      5.01 o
  -2   2   2      368.41      413.52      8.21 o
  -1   2   2     1954.51     2207.05     43.53 o
   0   2   2     2172.03     2506.46     49.44 o
   1   2   2       99.09      124.08      2.71 o
   2   2   2      405.61      402.33     11.27 o
   3   2   2      350.03      329.20      9.26 o
   4   2   2       94.04       98.79      2.88 o
   5   2   2     1516.12     1465.86     40.82 o
   6   2   2        8.02        4.58      0.39 o
   7   2   2      201.29      202.51      7.68 o
   8   2   2      140.04      136.15      4.56 o
   9   2   2       26.02       24.97      1.14 o
  10   2   2        7.24        7.13      0.63 o
  11   2   2       15.20       17.01      1.02 o
  -9   3   2       10.25       10.18      0.75 o
  -8   3   2       55.13       59.86      3.18 o
  -7   3   2       54.42       54.43      2.67 o
  -6   3   2       73.32       71.65      1.87 o
  -5   3   2       18.07       16.58      0.67 o
  -4   3   2        0.03        0.22      0.15 o
  -3   3   2      251.73      238.58      5.53 o
  -2   3   2      926.50      928.82     21.08 o
  -1   3   2        5.06        7.07      0.21 o
   0   3   2    11787.48     8483.09    398.37 o
   1   3   2        0.50        1.53      0.17 o
   4   3   2      616.10      555.41     18.13 o
   5   3   2       10.15       16.13      1.18 o
   6   3   2       50.64       49.75      1.38 o
   7   3   2       12.30        7.68      0.45 o
   8   3   2        0.08        0.10      0.22 o
   9   3   2        0.00        0.20      0.34 o
  10   3   2        0.22       -0.16      0.33 o
  11   3   2        0.74        0.17      0.39 o
  -9   4   2       11.73       14.93      1.53 o
  -8   4   2        0.01        0.26      0.39 o
  -7   4   2        2.05        1.70      0.32 o
  -6   4   2        0.48        0.71      0.29 o
  -5   4   2        0.35        0.25      0.20 o
  -4   4   2       12.97        8.98      0.42 o
  -3   4   2      265.53      301.89      6.97 o
  -2   4   2      715.29      760.91     17.29 o
  -1   4   2        0.17        0.28      0.10 o
   0   4   2        5.47        1.68      0.21 o
   1   4   2      498.07      477.01      9.42 o
   2   4   2     1878.14     2027.61     43.84 o
   4   4   2        1.58        2.19      0.22 o
   6   4   2       44.30       34.61      1.36 o
   7   4   2       79.82       68.87      2.16 o
   8   4   2        1.78        1.97      0.27 o
   9   4   2       26.32       23.15      1.24 o
  10   4   2        7.55        7.01      1.10 o
  11   4   2        3.50        3.26      0.72 o
  -8   5   2        6.89        6.93      0.76 o
  -7   5   2        1.93        1.71      0.32 o
  -6   5   2        2.81        4.03      0.41 o
  -5   5   2      216.25      214.83      5.07 o
  -4   5   2      113.30       95.44      2.36 o
  -3   5   2       30.65       34.12      0.97 o
  -2   5   2       11.56       11.28      0.42 o
  -1   5   2      729.81      735.47     14.55 o
   0   5   2       51.60       60.80      1.28 o
   1   5   2     1982.94     2228.98     43.92 o
   2   5   2      319.79      265.36      5.28 o
   3   5   2       46.19       52.50      1.12 o
   4   5   2      770.13      692.22     26.81 o
   6   5   2        1.61        2.33      0.41 o
   7   5   2       20.05       14.00      0.85 o
   8   5   2        2.45        1.72      0.35 o
   9   5   2        8.56       10.43      0.60 o
  10   5   2       21.89       20.00      0.93 o
  11   5   2        0.11        0.25      0.51 o
  -8   6   2       35.03       36.87      2.46 o
  -7   6   2        9.70        8.51      0.54 o
  -6   6   2       26.45       26.11      0.92 o
  -5   6   2        3.71        3.43      0.32 o
  -4   6   2      175.89      168.42      4.04 o
  -3   6   2      337.30      345.62      8.00 o
  -2   6   2      353.33      312.04      7.65 o
  -1   6   2        4.94        6.30      0.24 o
   0   6   2      762.27      800.21     15.81 o
   1   6   2        0.04        0.92      0.12 o
   2   6   2       13.90       21.58      0.62 o
   3   6   2        1.88        2.22      0.14 o
   4   6   2       41.32       43.93      3.31 o
   6   6   2        0.56        0.35      0.17 o
   9   6   2       15.16       11.50      0.65 o
  11   6   2       27.09       32.74      1.78 o
  -7   7   2       34.91       37.55      1.25 o
  -6   7   2        2.78        2.37      0.34 o
  -5   7   2        6.62        7.06      0.45 o
  -4   7   2      261.21      264.00      6.19 o
  -3   7   2       63.63       63.06      1.65 o
  -2   7   2       80.65       78.35      2.53 o
  -1   7   2       50.42       40.62      1.10 o
   0   7   2      170.73      162.29      3.31 o
   1   7   2       63.25       69.87      1.49 o
   2   7   2        0.56        0.17      0.11 o
   3   7   2      189.72      170.13      3.46 o
   4   7   2      275.20      296.30      8.18 o
   5   7   2       19.07       19.93      1.08 o
   6   7   2      112.62      101.14      3.02 o
   7   7   2      138.61      122.70      8.10 o
   8   7   2       26.09       15.86      0.93 o
   9   7   2       11.03        9.76      1.02 o
  11   7   2        5.19        7.13      0.93 o
  -7   8   2        7.63        8.06      0.82 o
  -6   8   2        8.67        8.28      0.52 o
  -5   8   2        0.22        0.82      0.26 o
  -4   8   2        2.15        2.37      0.29 o
  -3   8   2       23.69       19.32      0.70 o
  -2   8   2        4.04        4.29      0.39 o
  -1   8   2       51.00       47.79      1.28 o
   0   8   2       15.77       16.73      0.54 o
   1   8   2      244.27      244.93      5.44 o
   2   8   2      129.99      130.89      2.99 o
   3   8   2       48.42       46.84      1.05 o
   4   8   2       72.60       72.60      1.56 o
   5   8   2      516.23      566.54     31.68 o
   6   8   2        5.04        4.01      0.85 o
   7   8   2        2.78        1.59      0.36 o
   8   8   2       11.00        8.46      2.33 o
   9   8   2       59.80       61.25      3.14 o
  10   8   2        3.21        1.73      0.59 o
  -6   9   2        1.15        1.53      0.34 o
  -5   9   2        0.77        0.51      0.29 o
  -4   9   2       27.51       23.52      0.86 o
  -3   9   2       24.26       24.96      0.86 o
  -2   9   2       36.00       36.74      1.08 o
  -1   9   2        4.69        5.28      0.34 o
   1   9   2       48.45       48.88      1.34 o
   2   9   2       73.53       71.85      1.86 o
   3   9   2        0.10        0.37      0.37 o
   4   9   2      179.15      184.13      4.41 o
   5   9   2       29.92       30.51      3.18 o
   6   9   2       38.21       41.32      2.84 o
   7   9   2        0.79        0.72      0.42 o
   8   9   2       26.30       22.45      2.63 o
   9   9   2       30.00       31.90      1.95 o
  10   9   2        3.80        3.99      0.76 o
  -5  10   2        3.43        4.36      0.57 o
  -4  10   2        0.55        0.59      0.36 o
  -3  10   2        1.97        3.00      0.45 o
  -2  10   2       18.80       16.75      0.89 o
  -1  10   2       20.80       19.74      0.92 o
   0  10   2        5.93        4.93      0.45 o
   1  10   2        1.95        1.96      0.38 o
   2  10   2       12.66       12.71      0.57 o
   3  10   2       86.40       89.78      2.29 o
   4  10   2      438.91      474.38     14.81 o
   5  10   2        5.09        3.81      0.45 o
   6  10   2       53.47       51.94      3.52 o
   7  10   2       24.06       27.80      1.40 o
   8  10   2        0.01       -0.11      0.33 o
   9  10   2        8.86       10.94      0.83 o
  -4  11   2       17.56       20.53      1.12 o
  -3  11   2       25.98       28.45      1.30 o
  -2  11   2       25.04       20.68      1.04 o
  -1  11   2       20.15       15.99      0.86 o
   0  11   2        7.38        8.59      0.93 o
   1  11   2        2.04        1.34      0.33 o
   2  11   2        8.09        7.94      0.47 o
   3  11   2       36.56       40.31      1.76 o
   4  11   2      146.53      142.47      5.60 o
   5  11   2       17.99       20.04      1.02 o
   6  11   2       15.50       19.09      1.19 o
   7  11   2        0.56        0.45      0.35 o
   8  11   2        6.46        8.58      0.72 o
  -3  12   2        3.63        3.42      0.54 o
  -2  12   2        1.32        0.83      0.39 o
  -1  12   2        5.14        7.02      0.63 o
   0  12   2        2.80        2.55      0.42 o
   1  12   2        0.01        0.10      0.34 o
   2  12   2        1.98        2.91      0.42 o
   3  12   2        6.32        5.71      0.42 o
   4  12   2        0.13        0.21      0.36 o
   5  12   2       46.81       47.69      1.92 o
   6  12   2        4.37        5.38      0.64 o
   7  12   2       35.11       37.83      2.29 o
  -2  13   2       36.43       37.16      2.54 o
  -1  13   2        0.07        0.34      0.36 o
   0  13   2        3.77        4.96      0.64 o
   1  13   2        0.01       -0.11      0.33 o
   2  13   2        1.04        2.20      0.39 o
   3  13   2       19.99       20.78      1.61 o
   4  13   2        0.14        0.01      0.38 o
   5  13   2        3.26        5.01      0.60 o
   6  13   2        9.18        9.61      1.02 o
   1  14   2        4.14        4.19      0.55 o
   2  14   2        0.00       -0.02      0.33 o
   3  14   2        7.15        7.89      1.02 o
   4  14   2        2.91        4.41      0.76 o
   5  14   2        1.11        1.36      0.68 o
  -2 -13   3        0.00        0.51      0.42 o
  -4 -12   3        0.35        0.39      0.39 o
  -3 -12   3        1.14        2.71      0.35 o
  -2 -12   3        2.17        2.69      0.34 o
  -1 -12   3        4.91        3.61      0.45 o
   0 -12   3        5.61        5.76      0.68 o
   1 -12   3       18.89       13.95      0.86 o
  -5 -11   3        3.71        4.99      0.60 o
  -4 -11   3        1.66        1.04      0.39 o
  -3 -11   3       25.10       26.06      0.95 o
  -2 -11   3       39.25       33.37      1.07 o
  -1 -11   3        4.35        4.59      0.37 o
   0 -11   3        1.07        0.47      0.30 o
   1 -11   3        0.05        0.51      0.30 o
   2 -11   3       13.62       10.72      0.73 o
   3 -11   3       12.10       12.73      1.23 o
  -7 -10   3       37.90       56.58      3.39 o
  -6 -10   3        8.33       10.82      0.81 o
  -5 -10   3        0.09        0.10      0.33 o
  -4 -10   3        2.70        3.51      0.89 o
  -3 -10   3       16.04       14.48      0.63 o
  -2 -10   3       23.77       23.82      0.85 o
  -1 -10   3       11.69       10.81      0.53 o
   0 -10   3        0.17        0.15      0.55 o
   1 -10   3        0.14        0.48      0.26 o
   2 -10   3       14.90       14.60      1.06 o
   3 -10   3       35.46       31.99      1.34 o
   4 -10   3        0.00        0.21      0.33 o
   5 -10   3        3.38        3.80      0.53 o
  -7  -9   3        8.22       11.12      0.93 o
  -6  -9   3        4.69        5.39      0.54 o
  -5  -9   3        1.30        0.72      0.36 o
  -4  -9   3        2.51        3.06      0.38 o
  -3  -9   3        0.16        0.08      0.20 o
  -2  -9   3       10.33        5.75      0.81 o
  -1  -9   3       89.98       91.96      2.37 o
   0  -9   3        5.34        4.57      0.36 o
   1  -9   3       29.65       25.70      1.06 o
   2  -9   3       28.26       25.73      1.08 o
   3  -9   3       21.52       23.58      1.08 o
   4  -9   3        2.07        2.11      0.39 o
   5  -9   3       10.58       12.19      0.79 o
   6  -9   3        0.51        0.71      0.39 o
  -8  -8   3        6.90        9.55      0.79 o
  -7  -8   3        2.31        3.52      0.51 o
  -6  -8   3       29.40       23.70      2.42 o
  -5  -8   3       88.41       88.57      8.31 o
  -4  -8   3       49.33       43.78      1.52 o
  -3  -8   3        4.39        4.04      0.34 o
  -2  -8   3       15.01       14.50      0.96 o
  -1  -8   3        4.84        5.05      0.34 o
   0  -8   3      133.11      105.14      2.65 o
   1  -8   3      379.20      342.50      8.07 o
   2  -8   3      108.54      104.42      3.77 o
   3  -8   3        2.96        4.06      0.45 o
   4  -8   3       16.66       16.46      0.88 o
   5  -8   3       17.05       14.24      0.79 o
   6  -8   3        0.20        0.36      0.33 o
   7  -8   3        0.04        0.05      0.35 o
  -9  -7   3        0.00       -0.42      0.42 o
  -8  -7   3        2.60        1.98      0.64 o
  -7  -7   3        0.07       -0.05      0.51 o
  -6  -7   3       30.22       33.41      2.42 o
  -5  -7   3       12.20       11.76      1.23 o
  -4  -7   3       19.21       15.06      0.87 o
  -3  -7   3        8.89       10.52      0.78 o
  -2  -7   3       89.55       81.77      2.92 o
  -1  -7   3        7.27        4.48      0.30 o
   0  -7   3        8.79        7.74      0.54 o
   1  -7   3        0.80        1.74      0.25 o
   2  -7   3      113.89       94.21      2.38 o
   3  -7   3       86.15       83.64      2.66 o
   4  -7   3        5.19        3.75      0.41 o
   5  -7   3       12.04       11.64      0.69 o
   6  -7   3        5.90        8.11      0.61 o
   7  -7   3        0.38        0.42      0.35 o
  -9  -6   3       34.81       35.71      2.12 o
  -7  -6   3       26.24       25.28      1.53 o
  -6  -6   3        0.62        0.42      0.30 o
  -5  -6   3        9.97       11.72      0.71 o
  -4  -6   3        5.28        2.88      0.25 o
  -3  -6   3       68.28       71.13      2.33 o
  -2  -6   3        2.34        2.31      0.41 o
  -1  -6   3       93.83       88.55      2.18 o
   0  -6   3       10.68        7.44      0.81 o
   1  -6   3       11.70       10.40      1.44 o
   2  -6   3      190.71      190.64      4.54 o
   3  -6   3       19.19       20.33      0.88 o
   4  -6   3      124.35      116.14      2.84 o
   5  -6   3       12.14       11.02      0.53 o
   6  -6   3        9.61        9.89      0.53 o
   7  -6   3        0.79        1.22      0.29 o
   8  -6   3        4.26        4.07      0.55 o
  -9  -5   3        1.06        0.42      0.42 o
  -8  -5   3        0.31        0.54      0.33 o
  -7  -5   3        1.39        1.04      0.64 o
  -5  -5   3        2.70        2.10      0.36 o
  -4  -5   3      153.50      151.94      3.64 o
  -3  -5   3       17.71       17.43      0.73 o
  -2  -5   3      216.30      249.52      5.86 o
  -1  -5   3       29.71       30.48      0.83 o
   0  -5   3       43.65       43.98      1.15 o
   1  -5   3        0.89        0.90      0.11 o
   2  -5   3        0.13        0.32      0.11 o
   3  -5   3       20.97       18.30      0.68 o
   4  -5   3        9.47        7.30      0.52 o
   5  -5   3       11.84       10.67      0.48 o
   6  -5   3      145.31      145.21      3.54 o
   7  -5   3        1.74        2.21      0.32 o
   8  -5   3       10.28        9.43      0.69 o
   9  -5   3       10.01       12.61      0.89 o
  -9  -4   3       38.14       12.64      1.27 o
  -8  -4   3        0.87        0.58      0.51 o
  -7  -4   3        4.33        5.85      0.68 o
  -4  -4   3       56.44       48.86      2.04 o
  -3  -4   3      196.30      187.94      4.35 o
  -2  -4   3      581.07      638.08     16.74 o
  -1  -4   3      953.73      968.57     22.33 o
   0  -4   3      202.75      210.18      4.93 o
   1  -4   3        1.79        0.37      0.13 o
   2  -4   3     1088.16     1122.69     22.07 o
   3  -4   3       18.35       23.34      0.69 o
   4  -4   3        5.30        8.60      0.32 o
   5  -4   3       69.11       71.11      1.82 o
   6  -4   3       34.00       28.96      0.90 o
   7  -4   3       45.11       46.62      1.50 o
   8  -4   3       34.41       35.67      1.49 o
   9  -4   3        5.01        4.84      0.59 o
  -9  -3   3        0.07        0.42      0.42 o
  -7  -3   3        1.18        0.65      0.24 o
  -4  -3   3        1.17        0.65      0.13 o
  -3  -3   3        0.17        0.27      0.15 o
  -2  -3   3      842.58      890.93     17.62 o
  -1  -3   3      797.08      863.26     17.09 o
   0  -3   3       57.68       51.12      1.67 o
   1  -3   3     1459.36     1516.13     29.98 o
   2  -3   3      296.68      318.89      6.35 o
   3  -3   3      801.33      836.40     16.44 o
   4  -3   3        1.52        1.13      0.28 o
   5  -3   3        0.70        1.27      0.18 o
   6  -3   3        0.83        1.08      0.24 o
   7  -3   3       69.68       69.38      2.45 o
   8  -3   3       26.20       22.29      1.23 o
   9  -3   3        1.00        0.90      0.42 o
  10  -3   3        6.72        6.45      0.85 o
 -10  -2   3        0.79        0.17      0.59 o
  -9  -2   3        2.04        2.17      0.45 o
  -8  -2   3       13.65       12.48      1.95 o
  -7  -2   3       25.92       22.54      1.74 o
  -6  -2   3        1.38        1.00      0.29 o
  -5  -2   3      136.35      135.48      5.68 o
  -3  -2   3        6.44        7.35      0.33 o
  -1  -2   3      211.00      228.44      6.46 o
   0  -2   3      498.51      501.49      9.93 o
   1  -2   3       51.70       65.85      1.35 o
   2  -2   3      806.48      874.08     19.78 o
   3  -2   3       75.49      111.67      2.27 o
   4  -2   3      352.09      411.26      8.14 o
   5  -2   3       45.45       43.74      1.00 o
   6  -2   3        7.27        8.59      0.42 o
   7  -2   3      218.11      225.69      7.05 o
   8  -2   3       77.21       71.98      2.55 o
   9  -2   3        9.55        9.74      0.73 o
  10  -2   3        9.68       12.78      0.88 o
  -9  -1   3       12.21       12.38      0.81 o
  -8  -1   3        3.38        3.03      0.47 o
  -7  -1   3        5.83        5.40      0.49 o
  -6  -1   3       20.52       25.09      1.07 o
  -5  -1   3      401.07      410.67      8.13 o
  -4  -1   3       15.06       14.08      0.67 o
  -3  -1   3       15.37       10.22      0.45 o
  -1  -1   3      174.36      165.93      5.85 o
   1  -1   3      562.26      594.56     18.48 o
   2  -1   3        1.81        1.59      0.26 o
   3  -1   3      708.30      763.31     15.02 o
   4  -1   3      971.12     1045.58     20.55 o
   5  -1   3        8.92        8.34      0.30 o
   6  -1   3        3.12        3.53      0.23 o
   7  -1   3      102.72      107.07      3.51 o
   8  -1   3       66.60       70.39      2.47 o
   9  -1   3      116.83      120.89      4.04 o
  10  -1   3        8.25        7.17      0.69 o
  -9   0   3        2.07        1.50      0.47 o
  -8   0   3        0.05        0.02      0.33 o
  -7   0   3        2.06        1.49      0.35 o
  -6   0   3       99.90      110.80      3.08 o
  -5   0   3        6.44        5.84      0.34 o
  -4   0   3       76.70       79.13      2.39 o
  -3   0   3      535.42      572.43     12.43 o
  -2   0   3        2.92        1.05      0.13 o
   0   0   3     2620.84     2768.21     66.09 o
   1   0   3     2461.50     2415.66     56.69 o
   2   0   3      151.99      154.73      3.11 o
   3   0   3       88.04      102.62      2.73 o
   4   0   3      251.20      258.21      6.13 o
   5   0   3     1050.82     1104.93     21.76 o
   6   0   3      245.48      219.87      4.43 o
   7   0   3       69.71       62.07      2.18 o
   8   0   3       69.43       73.71      2.59 o
   9   0   3       37.13       43.18      1.73 o
  10   0   3        0.24        0.35      0.39 o
  -9   1   3        0.94        0.63      0.42 o
  -8   1   3       16.30       17.15      0.94 o
  -7   1   3       30.94       33.17      1.34 o
  -6   1   3       53.90       49.47      2.16 o
  -5   1   3        2.32        3.41      0.24 o
  -4   1   3      222.73      227.39      4.58 o
  -3   1   3        7.13        6.25      0.33 o
  -2   1   3      391.37      494.10      9.79 o
  -1   1   3      220.00      232.31      4.63 o
   0   1   3     1241.81     1326.83     28.64 o
   1   1   3     4898.57     4649.54    105.52 o
   2   1   3      190.71      236.81      4.71 o
   3   1   3       99.67      108.74      2.79 o
   4   1   3     1067.92     1141.63     27.04 o
   5   1   3       53.82       51.33      1.67 o
   6   1   3      660.98      648.36     21.23 o
   7   1   3      117.24      108.45      2.82 o
   8   1   3       18.44       17.24      0.88 o
   9   1   3       50.90       51.07      2.42 o
  10   1   3        6.32        5.91      0.59 o
  11   1   3       19.49       24.23      1.26 o
  -9   2   3        0.00       -0.14      0.39 o
  -8   2   3        8.91       10.53      0.73 o
  -7   2   3       12.69       11.96      1.27 o
  -6   2   3      270.91      276.61      6.43 o
  -5   2   3       97.17      109.90      2.67 o
  -4   2   3       49.72       56.19      1.45 o
  -3   2   3      223.12      267.18      5.36 o
  -2   2   3      216.76      179.65      3.60 o
  -1   2   3     1256.54     1443.27     32.73 o
   0   2   3     3768.09     4275.03     84.25 o
   1   2   3     2934.20     3163.26     94.16 o
   2   2   3     5086.50     4319.51    166.35 o
   3   2   3     2781.13     2793.15     61.54 o
   4   2   3        0.77        1.30      0.25 o
   5   2   3      721.35      793.06     23.47 o
   6   2   3       72.14       58.64      1.58 o
   7   2   3        6.10        4.39      0.34 o
   8   2   3        3.95        2.82      0.31 o
   9   2   3       25.29       22.68      1.06 o
  10   2   3        8.00        9.62      0.73 o
  11   2   3        0.10       -0.16      0.41 o
  -9   3   3        6.54        8.23      1.10 o
  -8   3   3        2.42        2.88      0.47 o
  -7   3   3        5.46        5.53      0.59 o
  -6   3   3       11.30        8.15      0.45 o
  -5   3   3      109.19      106.28      2.63 o
  -4   3   3        0.75        0.39      0.16 o
  -3   3   3        5.23        2.23      0.16 o
  -2   3   3      451.82      501.99      9.95 o
  -1   3   3      637.21      690.92     13.65 o
   0   3   3     3101.00     3393.95     66.99 o
   1   3   3       28.19       25.99      0.59 o
   4   3   3       73.95       77.75      1.98 o
   5   3   3      288.35      272.86      7.73 o
   6   3   3      273.46      270.06     10.49 o
   7   3   3        0.48        3.02      0.27 o
   8   3   3      177.08      174.22      5.13 o
   9   3   3        2.97        5.03      0.40 o
  10   3   3        1.06        0.51      0.39 o
  11   3   3        3.59        3.09      0.53 o
  -8   4   3        5.58        4.57      1.02 o
  -7   4   3       23.46       24.48      0.97 o
  -6   4   3        0.09       -0.18      0.21 o
  -5   4   3      108.09      112.86      2.79 o
  -4   4   3        0.86        2.05      0.24 o
  -3   4   3       11.03       10.92      0.42 o
  -2   4   3        0.30        1.78      0.34 o
  -1   4   3      341.42      371.23      7.41 o
   0   4   3      573.16      562.92     11.16 o
   1   4   3      691.09      674.78     13.35 o
   2   4   3      205.46      245.42      6.39 o
   5   4   3       48.97       57.94      2.46 o
   6   4   3       88.93       92.23      3.44 o
   7   4   3       91.66       79.27      2.63 o
   8   4   3       59.44       50.92      1.46 o
   9   4   3       25.43       25.87      0.98 o
  10   4   3        8.19        8.66      0.68 o
  11   4   3       25.95       26.97      4.96 o
  -8   5   3       11.37       11.91      0.81 o
  -7   5   3        1.54        0.89      0.29 o
  -6   5   3        1.04        0.38      0.26 o
  -5   5   3        1.12        0.58      0.24 o
  -4   5   3      207.17      198.87      4.71 o
  -3   5   3      211.56      240.16      5.61 o
  -2   5   3      260.40      279.83      6.50 o
  -1   5   3      690.19      757.47     15.00 o
   0   5   3        2.81        0.89      0.10 o
   1   5   3        0.38        3.78      0.39 o
   2   5   3      905.07      937.34     18.52 o
   3   5   3      441.12      511.05     10.09 o
   4   5   3        2.79        6.18      0.58 o
   7   5   3        2.13        2.30      0.38 o
   8   5   3        4.49        5.83      0.89 o
   9   5   3       14.07        8.87      0.57 o
  11   5   3       13.01       14.25      1.10 o
  -8   6   3        7.09        8.82      1.36 o
  -7   6   3       15.44       15.60      0.82 o
  -6   6   3        3.79        3.21      0.37 o
  -5   6   3      184.88      186.60      5.09 o
  -4   6   3       84.35       76.94      2.00 o
  -3   6   3      432.49      451.63     10.35 o
  -2   6   3        3.92        5.34      0.54 o
  -1   6   3        1.07        2.72      0.18 o
   0   6   3        8.03        4.41      0.34 o
   1   6   3      462.38      542.16     10.76 o
   2   6   3      105.61       90.23      1.88 o
   3   6   3      117.35      115.26      2.37 o
   4   6   3      371.75      389.47      8.51 o
  11   6   3        0.41        0.66      0.33 o
  -7   7   3       22.31       26.84      1.02 o
  -6   7   3       52.62       57.27      2.36 o
  -5   7   3        3.80        3.81      0.36 o
  -4   7   3        4.06        5.25      0.39 o
  -3   7   3      202.44      199.39      4.72 o
  -2   7   3       17.38       14.48      0.55 o
  -1   7   3       70.46       66.70      1.70 o
   0   7   3      260.72      259.07      5.21 o
   1   7   3       26.77       35.77      0.83 o
   2   7   3       41.63       42.14      0.94 o
   3   7   3       54.79       48.07      1.06 o
   4   7   3       90.62       96.63      2.21 o
   5   7   3      253.23      235.35     15.10 o
   8   7   3        0.15        0.80      0.31 o
  11   7   3        1.17        1.53      0.59 o
  -7   8   3        5.33        5.48      0.67 o
  -6   8   3        0.16        0.38      0.36 o
  -5   8   3        4.60        4.87      0.41 o
  -4   8   3       26.09       22.80      0.88 o
  -3   8   3       10.03        9.92      0.50 o
  -2   8   3        9.00        7.66      0.41 o
  -1   8   3      494.03      495.20     12.25 o
   0   8   3       82.22       75.55      2.91 o
   1   8   3      102.59       95.18      2.01 o
   2   8   3        0.03        0.41      0.12 o
   3   8   3       93.36       94.42      1.98 o
   4   8   3      163.19      165.96      3.38 o
   5   8   3        4.25        5.77      0.96 o
   6   8   3      239.89      244.15     13.45 o
   7   8   3        2.09        2.54      0.32 o
   8   8   3       10.27        4.92      1.82 o
   9   8   3       37.70       40.38      2.29 o
  10   8   3        0.45        0.73      0.34 o
  11   8   3       21.68       22.82      1.61 o
  -6   9   3        9.63       10.75      0.81 o
  -5   9   3       32.69       34.32      1.13 o
  -4   9   3        1.79        1.97      0.50 o
  -3   9   3        2.85        2.99      0.44 o
  -2   9   3        2.07        1.74      0.25 o
  -1   9   3      374.80      372.16      8.57 o
   0   9   3        0.86        1.36      0.22 o
   1   9   3      139.69      147.30      3.04 o
   2   9   3      198.24      191.13      3.91 o
   3   9   3        8.73        9.06      0.35 o
   4   9   3       93.61       98.00      2.48 o
   5   9   3       80.92       80.18      7.08 o
   6   9   3      111.77      113.25      8.61 o
   7   9   3       32.38       29.38      1.32 o
   8   9   3       22.83       18.53      3.14 o
   9   9   3       18.02       19.68      1.44 o
  10   9   3        2.00        2.25      0.93 o
  -5  10   3        0.72        0.38      0.29 o
  -4  10   3        1.47        2.63      0.36 o
  -3  10   3        7.14        7.78      0.46 o
  -2  10   3       51.88       47.61      1.36 o
  -1  10   3        1.10        0.52      0.22 o
   0  10   3      138.00      131.26      8.31 o
   1  10   3      476.76      496.29     19.43 o
   2  10   3      179.91      188.23      4.51 o
   3  10   3       27.64       23.05      0.81 o
   4  10   3     1183.17     1274.59     39.26 o
   5  10   3       59.07       61.38      2.24 o
   6  10   3       75.96       78.87      4.28 o
   7  10   3        2.81        3.16      0.48 o
   8  10   3       12.47       11.10      0.75 o
   9  10   3       37.15       36.90      1.64 o
  -4  11   3        0.78        0.13      0.36 o
  -3  11   3      107.00      119.08      4.84 o
  -2  11   3        3.15        2.40      0.51 o
  -1  11   3       36.46       35.52      1.45 o
   0  11   3       79.23       79.77      4.03 o
   1  11   3        5.58        4.48      0.59 o
   2  11   3      101.75      107.73      4.37 o
   3  11   3       95.22      100.15      2.55 o
   4  11   3        3.18        3.12      0.51 o
   5  11   3       64.84       70.55      3.44 o
   6  11   3        7.23        8.03      0.63 o
   7  11   3        7.48        7.14      0.76 o
   8  11   3       29.22       36.29      2.88 o
   9  11   3        3.52        4.45      1.15 o
  -3  12   3        6.80        8.35      0.73 o
  -2  12   3        8.42        8.53      0.76 o
  -1  12   3        9.28       13.43      1.19 o
   0  12   3        0.10       -0.26      0.26 o
   1  12   3        1.58        1.36      0.51 o
   2  12   3        1.98        1.56      0.55 o
   3  12   3       67.49       70.92      1.94 o
   4  12   3       67.56       75.56      2.75 o
   5  12   3       98.93      100.24      3.49 o
   6  12   3       46.85       52.07      2.06 o
   7  12   3        0.51        0.35      0.39 o
   8  12   3        2.79        2.67      0.48 o
  -2  13   3        3.36        3.73      0.85 o
  -1  13   3       14.31       16.55      0.95 o
   0  13   3        0.15        0.02      0.33 o
   1  13   3        3.30        3.48      0.48 o
   2  13   3       12.41       13.78      0.83 o
   3  13   3        0.00       -0.17      0.42 o
   4  13   3        1.30        0.76      0.36 o
   5  13   3        0.43        0.20      0.39 o
   6  13   3       66.06       78.70      2.93 o
   7  13   3        8.98       12.64      0.90 o
   0  14   3        0.06        0.17      0.51 o
   1  14   3       23.03       26.59      1.24 o
   2  14   3        0.05       -0.30      0.30 o
   3  14   3        2.03        1.36      0.59 o
   4  14   3        3.47        4.07      0.76 o
   5  14   3       15.12       17.64      1.05 o
   6  14   3        1.08        1.36      0.68 o
  -3 -12   4        9.14        8.03      0.65 o
  -2 -12   4        0.64        0.39      0.27 o
  -1 -12   4        0.11        0.64      0.33 o
   0 -12   4       16.13       19.34      1.00 o
  -5 -11   4        0.00       -0.08      0.51 o
  -4 -11   4       17.40       19.80      1.05 o
  -3 -11   4        0.04        0.02      0.26 o
  -2 -11   4        0.65        0.67      0.26 o
  -1 -11   4        1.79        2.44      0.34 o
   0 -11   4        0.68        0.92      0.33 o
   1 -11   4       32.51       25.90      1.14 o
   2 -11   4        0.98        0.93      0.35 o
   3 -11   4        0.30        0.25      0.51 o
  -6 -10   4        6.21        6.45      0.93 o
  -5 -10   4        1.44        2.24      0.45 o
  -4 -10   4        4.11        6.20      0.68 o
  -3 -10   4        0.21        0.34      0.24 o
  -2 -10   4        3.88        2.37      0.31 o
  -1 -10   4        1.90        3.00      0.32 o
   0 -10   4        9.68        7.43      0.46 o
   1 -10   4        7.40        9.60      0.61 o
   2 -10   4       11.88       11.06      0.71 o
   3 -10   4        2.25        2.36      0.45 o
   4 -10   4        3.70        4.39      0.51 o
  -7  -9   4        0.66        0.17      0.51 o
  -6  -9   4       14.81       24.70      2.59 o
  -5  -9   4        5.55        5.51      0.57 o
  -4  -9   4        0.69        0.80      0.26 o
  -3  -9   4        1.78        0.43      0.24 o
  -2  -9   4       49.23       42.04      2.27 o
  -1  -9   4       16.23       14.78      0.77 o
   0  -9   4        0.55        0.11      0.21 o
   1  -9   4      144.78      128.71      3.95 o
   2  -9   4       11.13       10.24      0.67 o
   3  -9   4        2.43        1.40      0.36 o
   4  -9   4        0.99        0.45      0.33 o
   5  -9   4        8.83        9.75      0.73 o
   6  -9   4        2.66        3.05      0.59 o
  -7  -8   4        2.43        3.39      0.54 o
  -6  -8   4        3.09        2.34      0.42 o
  -5  -8   4        1.99        1.50      0.51 o
  -4  -8   4       21.32       24.58      1.04 o
  -3  -8   4      110.43      104.13      2.75 o
  -2  -8   4        7.27        3.64      0.32 o
  -1  -8   4       87.51       97.93      2.51 o
   0  -8   4        0.96        0.76      0.26 o
   1  -8   4      157.28      149.21      3.66 o
   2  -8   4      276.31      244.31      7.18 o
   3  -8   4        1.91        2.15      0.39 o
   4  -8   4       32.02       32.98      1.34 o
   5  -8   4        8.79        7.30      0.59 o
   6  -8   4        2.27        3.34      0.72 o
   7  -8   4        8.72        9.50      0.93 o
  -8  -7   4        3.91        4.50      0.64 o
  -7  -7   4       12.44       14.79      1.53 o
  -6  -7   4        1.33        1.88      0.39 o
  -5  -7   4       59.18       62.51      4.79 o
  -4  -7   4        0.02        0.07      0.21 o
  -3  -7   4        0.11        0.12      0.27 o
  -2  -7   4       21.98       25.95      1.08 o
  -1  -7   4       13.91       11.66      0.57 o
   0  -7   4      156.14      149.20      3.64 o
   1  -7   4        0.08       -0.08      0.20 o
   2  -7   4      345.33      327.27      7.71 o
   3  -7   4        2.83        3.16      0.41 o
   4  -7   4        0.06        0.22      0.26 o
   5  -7   4        6.84        8.27      0.64 o
   6  -7   4       19.61       18.52      0.96 o
   7  -7   4       33.31       33.28      1.43 o
  -8  -6   4        8.64        8.48      2.38 o
  -7  -6   4        1.56        1.36      0.42 o
  -6  -6   4       43.94       43.13      1.73 o
  -5  -6   4        7.05        6.11      0.54 o
  -4  -6   4       64.31       60.69      2.97 o
  -3  -6   4        2.14        1.87      0.22 o
  -2  -6   4       36.05       39.61      1.82 o
  -1  -6   4       25.57       18.16      0.61 o
   0  -6   4       37.86       38.34      1.40 o
   1  -6   4       43.81       39.26      1.09 o
   2  -6   4        0.10        0.02      0.20 o
   3  -6   4       86.33       75.08      2.38 o
   4  -6   4        1.87        2.11      0.34 o
   5  -6   4       20.56       17.99      0.88 o
   6  -6   4       39.70       39.72      1.50 o
   7  -6   4       12.40       10.11      0.67 o
  -7  -5   4       40.73       41.57      2.21 o
  -6  -5   4        7.52        7.36      2.16 o
  -5  -5   4       29.54       29.61      1.86 o
  -4  -5   4       16.62       14.90      1.11 o
  -3  -5   4      102.61       90.02      2.56 o
  -2  -5   4       42.67       49.88      1.31 o
  -1  -5   4        1.70        1.16      0.21 o
   0  -5   4       17.93       13.05      0.54 o
   1  -5   4      101.03       95.83      5.02 o
   2  -5   4      609.18      590.02     13.63 o
   3  -5   4       90.07       98.26      3.22 o
   4  -5   4      143.48      142.31      3.42 o
   5  -5   4       29.60       26.07      0.84 o
   6  -5   4        0.12        0.35      0.24 o
   7  -5   4        4.45        4.41      0.40 o
   8  -5   4        9.96       11.70      0.81 o
   9  -5   4       14.72       15.52      1.27 o
  -9  -4   4        8.28        2.80      0.68 o
  -8  -4   4        7.37        2.04      0.59 o
  -4  -4   4      233.53      210.89      8.82 o
  -3  -4   4        3.02        3.72      0.24 o
  -2  -4   4       19.80       19.37      0.71 o
  -1  -4   4        6.41        5.82      0.27 o
   0  -4   4      256.90      231.32      5.43 o
   1  -4   4      501.28      503.53     10.02 o
   2  -4   4      527.88      575.33     11.40 o
   3  -4   4       12.02       15.75      0.45 o
   4  -4   4      111.11      104.19      2.21 o
   5  -4   4       37.69       37.24      1.08 o
   6  -4   4       41.58       37.65      1.10 o
   7  -4   4       67.86       65.65      1.77 o
   8  -4   4        1.17        1.26      0.42 o
   9  -4   4        1.05        0.35      0.41 o
  -9  -3   4        0.13        0.68      0.42 o
  -8  -3   4        0.06        0.17      0.34 o
  -6  -3   4        0.17        0.54      0.33 o
  -4  -3   4        9.28       11.49      0.42 o
  -3  -3   4        0.09        0.08      0.10 o
  -2  -3   4      188.56      172.45      3.83 o
  -1  -3   4       10.09       13.71      0.50 o
   0  -3   4       53.56       67.38      1.86 o
   1  -3   4       48.72       42.85      0.93 o
   2  -3   4      788.07      869.42     17.19 o
   3  -3   4       12.84       10.14      0.43 o
   4  -3   4      169.07      182.01      4.25 o
   5  -3   4       31.25       28.13      0.71 o
   6  -3   4        3.23        3.77      0.31 o
   7  -3   4      135.21      132.64      4.30 o
   8  -3   4        0.39        0.55      0.39 o
   9  -3   4        8.94        8.16      0.69 o
  10  -3   4       16.49       17.48      1.27 o
  -9  -2   4        8.41        7.53      2.12 o
  -8  -2   4        2.49        2.48      0.72 o
  -2  -2   4      689.20      698.41     24.18 o
  -1  -2   4      410.02      443.23     10.70 o
   0  -2   4       36.66       27.71      0.72 o
   1  -2   4      766.49      758.22     15.03 o
   2  -2   4      231.46      251.76      5.03 o
   3  -2   4      519.65      573.92     11.34 o
   4  -2   4        2.87        1.81      0.16 o
   5  -2   4       10.46       15.57      0.45 o
   6  -2   4       84.89       92.54      2.60 o
   7  -2   4       15.94       15.05      0.79 o
   8  -2   4        5.30        6.25      0.59 o
   9  -2   4       20.04       20.58      1.08 o
  10  -2   4        0.07        0.47      0.45 o
  -9  -1   4        2.10        1.20      0.45 o
  -8  -1   4        0.19        0.06      0.33 o
  -7  -1   4        1.21        0.83      0.33 o
  -6  -1   4      285.43      287.52      6.38 o
  -5  -1   4      179.72      178.12      3.99 o
  -4  -1   4       89.43       76.79      2.17 o
  -1  -1   4       82.46       79.30      2.80 o
   0  -1   4      578.76      560.17     16.71 o
   1  -1   4      182.23      208.01      4.17 o
   2  -1   4      611.19      620.28     12.28 o
   3  -1   4       78.68      119.88      2.84 o
   4  -1   4      142.01      150.89      4.27 o
   5  -1   4      153.34      168.26      3.77 o
   6  -1   4       12.11       16.84      0.50 o
   7  -1   4        6.31        6.14      0.53 o
   8  -1   4       70.20       69.80      2.45 o
   9  -1   4      120.77      129.15      4.28 o
  10  -1   4        3.55        2.64      0.53 o
  -9   0   4        3.81        3.92      0.53 o
  -8   0   4       15.08       15.27      1.06 o
  -7   0   4       54.87       55.29      3.86 o
  -6   0   4        1.82        3.07      0.30 o
  -5   0   4      421.03      460.41     10.08 o
  -4   0   4      179.05      181.35      4.04 o
  -3   0   4       16.64       18.59      0.48 o
  -2   0   4       81.73       79.68      1.84 o
  -1   0   4       27.33       28.16      0.84 o
   0   0   4        1.77        2.85      0.21 o
   1   0   4       40.88       43.95      0.93 o
   2   0   4     1712.64     1956.28     47.92 o
   3   0   4      797.68      864.45     17.06 o
   4   0   4        2.06        5.58      0.24 o
   5   0   4      169.70      176.62      4.15 o
   6   0   4     1047.77     1076.57     23.36 o
   7   0   4       15.16       15.42      0.63 o
   8   0   4       70.01       63.91      2.26 o
   9   0   4       15.55       15.64      0.88 o
  10   0   4       25.56       26.88      1.28 o
  -9   1   4       15.57       18.24      1.02 o
  -8   1   4        1.57        1.32      0.39 o
  -7   1   4       13.17       11.70      0.81 o
  -6   1   4       81.32       89.13      2.24 o
  -5   1   4        7.15        4.94      0.32 o
  -4   1   4        5.45        6.82      0.28 o
  -3   1   4      574.15      661.12     14.41 o
  -2   1   4      198.29      287.12      5.75 o
  -1   1   4      770.60      820.65     17.80 o
   1   1   4     1702.06     1635.38     35.47 o
   2   1   4     1497.42     1483.91     29.25 o
   3   1   4     1175.95     1329.89     26.09 o
   4   1   4       64.80       88.39      2.55 o
   5   1   4      131.21      140.90      3.48 o
   6   1   4       57.92       61.53      1.68 o
   7   1   4      318.24      326.28      8.01 o
   8   1   4      143.20      142.72      4.61 o
   9   1   4        6.88        7.34      0.61 o
  10   1   4        0.57        0.52      0.39 o
  11   1   4        4.41        6.66      0.71 o
  -9   2   4        0.55        1.10      0.76 o
  -8   2   4        0.45        0.17      0.36 o
  -7   2   4       21.03       22.55      1.87 o
  -6   2   4       14.67       14.65      0.58 o
  -5   2   4        0.01        0.00      0.17 o
  -4   2   4        5.45        4.59      0.31 o
  -3   2   4       95.26       82.33      1.73 o
  -2   2   4     2177.10     2594.34     51.03 o
  -1   2   4      466.86      487.64      9.69 o
   0   2   4     1563.38     1715.12     33.83 o
   1   2   4      271.36      253.17      6.17 o
   2   2   4        3.65        4.94      0.18 o
   3   2   4       55.98       43.24      1.37 o
   4   2   4      704.98      739.35     17.86 o
   5   2   4       27.24       16.00      0.55 o
   6   2   4        0.67        0.53      0.17 o
   7   2   4      104.37       86.75      2.31 o
   8   2   4        0.03        0.18      0.22 o
   9   2   4        2.59        3.38      0.45 o
  10   2   4        3.74        4.67      0.53 o
  11   2   4        0.02       -0.04      0.39 o
  -8   3   4       21.37       22.71      1.44 o
  -7   3   4       10.38        9.06      0.89 o
  -6   3   4        2.39        3.53      0.32 o
  -5   3   4       17.61       19.48      0.69 o
  -4   3   4       80.22       69.31      1.76 o
  -3   3   4        1.66        1.19      0.24 o
  -2   3   4        1.37        0.24      0.11 o
  -1   3   4       48.40       54.97      1.18 o
   0   3   4      200.72      207.28      4.56 o
   1   3   4      867.80      908.21     17.96 o
   2   3   4     1008.59     1089.23     43.77 o
   3   3   4      900.47      772.64     29.86 o
   4   3   4       85.61       75.34      1.54 o
   5   3   4     1241.65     1316.58     53.02 o
   6   3   4      219.46      206.65      8.57 o
   7   3   4       56.27       60.99      3.48 o
   8   3   4        7.02        5.70      0.58 o
   9   3   4        1.18        0.81      0.26 o
  10   3   4       34.48       37.64      1.70 o
  11   3   4       24.71       27.95      1.34 o
  -8   4   4        0.94        1.26      0.41 o
  -7   4   4       22.12       21.65      1.12 o
  -6   4   4        0.29        0.69      0.26 o
  -5   4   4       63.88       59.41      1.63 o
  -4   4   4      239.35      236.36      5.51 o
  -3   4   4       49.50       40.13      1.92 o
  -2   4   4       19.88       14.39      0.50 o
  -1   4   4     2365.30     2594.55     51.23 o
   0   4   4      723.86      744.80     14.73 o
   1   4   4     1124.60     1103.22     21.83 o
   2   4   4     3828.21     4203.58     82.94 o
   5   4   4      205.04      192.82      7.63 o
   6   4   4      125.47      102.78      3.61 o
   7   4   4       14.83       12.56      0.53 o
   8   4   4       94.35       74.67      2.06 o
   9   4   4       38.89       30.13      1.06 o
  10   4   4       16.10       15.23      0.93 o
  11   4   4        0.11        0.04      0.47 o
  -8   5   4        0.60        0.76      0.68 o
  -7   5   4       18.35       15.34      0.69 o
  -6   5   4        0.59        0.26      0.24 o
  -5   5   4      236.91      224.67      5.38 o
  -4   5   4       18.26       18.03      0.66 o
  -3   5   4       89.59       86.56      2.17 o
  -2   5   4      192.93      197.32      4.61 o
  -1   5   4     1278.61     1433.77     28.27 o
   0   5   4      283.90      332.93      6.64 o
   1   5   4      258.32      258.90      5.20 o
   2   5   4      346.02      377.72      7.51 o
   3   5   4     1341.95     1462.28     28.89 o
   6   5   4        2.19        1.88      0.64 o
   8   5   4       59.67       51.92      2.38 o
   9   5   4      113.12       89.92      3.90 o
  10   5   4       27.06       21.54      1.72 o
  11   5   4       10.30       10.58      2.46 o
  -7   6   4        5.60        5.98      0.48 o
  -6   6   4        2.95        3.68      0.40 o
  -5   6   4        5.21        5.63      0.43 o
  -4   6   4       11.90       10.08      0.50 o
  -3   6   4      427.81      425.73      9.75 o
  -2   6   4       75.38       69.49      1.76 o
  -1   6   4      154.00      135.96      3.23 o
   0   6   4      755.29      777.05     15.38 o
   1   6   4      428.14      516.77     10.27 o
   2   6   4      439.79      488.56      9.71 o
   3   6   4       43.89       34.19      0.79 o
   4   6   4      159.53      132.83      3.00 o
   5   6   4      390.65      346.49      9.80 o
   8   6   4        0.80        0.10      0.17 o
   9   6   4        3.56        4.01      0.69 o
  11   6   4        0.22        0.03      0.24 o
  -7   7   4       16.69       17.87      1.37 o
  -6   7   4       29.33       33.76      1.14 o
  -5   7   4        3.62        2.95      0.39 o
  -4   7   4      113.39      112.69      3.23 o
  -3   7   4        0.62        0.95      0.66 o
  -2   7   4      428.15      401.37     14.11 o
  -1   7   4       57.88       54.86      2.39 o
   0   7   4      606.95      566.86     11.26 o
   1   7   4      131.11      136.80      2.82 o
   2   7   4       49.44       47.71      1.19 o
   3   7   4        5.04        1.28      0.13 o
   4   7   4       84.00       87.03      2.34 o
   5   7   4        0.98        1.18      0.22 o
   7   7   4        3.67        2.49      0.28 o
   8   7   4       18.36       10.43      0.76 o
  10   7   4       21.85       20.27      1.19 o
  11   7   4        0.84        0.81      0.26 o
  -6   8   4        6.18        8.10      0.77 o
  -5   8   4        3.97        3.84      0.40 o
  -4   8   4       73.49       73.05      1.97 o
  -3   8   4        1.82        2.39      0.44 o
  -2   8   4      162.04      160.01      3.85 o
  -1   8   4      143.92      140.57      3.38 o
   0   8   4       30.69       26.51      0.80 o
   1   8   4       68.27       62.58      1.80 o
   2   8   4      244.13      222.98      4.51 o
   3   8   4        8.25        5.85      0.26 o
   4   8   4       15.02       13.16      0.50 o
   5   8   4      437.31      415.37     15.91 o
   6   8   4        0.58        2.16      0.25 o
   7   8   4       25.37       26.48      1.00 o
   8   8   4       64.53       57.46      1.91 o
   9   8   4       18.40       15.52      0.93 o
  10   8   4        0.02        0.08      0.28 o
  11   8   4        3.81        3.39      0.76 o
  -6   9   4        0.92        0.63      0.34 o
  -5   9   4        4.03        2.90      0.36 o
  -4   9   4       24.15       23.10      0.85 o
  -3   9   4        1.17        1.15      0.27 o
  -2   9   4       10.49       10.98      0.51 o
  -1   9   4       50.01       50.30      1.38 o
   0   9   4      323.33      323.09      7.47 o
   1   9   4       15.08       13.36      0.45 o
   2   9   4      301.89      311.53      6.28 o
   3   9   4      122.44      129.46      2.69 o
   4   9   4      174.25      175.00      3.59 o
   5   9   4       70.74       68.99      2.55 o
   6   9   4       60.97       68.11      1.96 o
   7   9   4        0.02        0.72      0.27 o
   8   9   4        3.70        2.33      0.51 o
   9   9   4        8.25        5.33      1.61 o
  10   9   4        4.15        3.63      1.10 o
  -5  10   4        1.51        1.83      0.36 o
  -4  10   4       17.72       19.29      0.79 o
  -3  10   4        0.01       -0.11      0.24 o
  -2  10   4       31.92       32.14      1.02 o
  -1  10   4       77.87       74.72      1.94 o
   0  10   4        6.76        5.88      0.39 o
   1  10   4      177.48      178.32      5.27 o
   2  10   4      122.27      121.12      2.57 o
   3  10   4        3.27        1.74      0.26 o
   4  10   4      133.38      136.08      6.07 o
   5  10   4       26.54       28.61      1.23 o
   6  10   4        3.34        4.41      0.85 o
   7  10   4       17.61       17.56      1.10 o
   8  10   4        8.16        7.72      0.66 o
   9  10   4        0.36        0.65      0.39 o
  10  10   4       16.57       15.86      2.93 o
  -4  11   4        4.52        5.35      0.46 o
  -3  11   4       48.40       49.40      1.92 o
  -2  11   4       37.46       40.37      3.18 o
  -1  11   4        4.21        3.53      0.45 o
   0  11   4       22.80       25.29      1.27 o
   1  11   4        0.37        0.06      0.26 o
   2  11   4        0.84        0.98      0.42 o
   3  11   4       15.35       15.79      0.66 o
   4  11   4        5.31        6.72      0.57 o
   5  11   4       11.79       14.01      0.84 o
   6  11   4       19.16       18.33      0.96 o
   7  11   4        0.00        0.18      0.33 o
   8  11   4       12.88       12.47      1.31 o
   9  11   4        7.35        9.48      0.98 o
  -3  12   4        5.94        4.92      0.93 o
  -2  12   4       18.56       18.71      1.19 o
  -1  12   4        3.92        4.87      0.76 o
   0  12   4       35.47       32.25      1.36 o
   1  12   4        6.37        6.79      0.57 o
   2  12   4       20.10       18.69      0.92 o
   3  12   4       90.03       94.35      2.97 o
   4  12   4       18.90       19.30      1.02 o
   5  12   4       47.93       49.72      2.33 o
   6  12   4       81.39       96.03      3.40 o
   7  12   4        5.28        6.09      0.63 o
   8  12   4       28.93       36.06      2.08 o
  -2  13   4       11.36        8.40      1.10 o
  -1  13   4        0.10        0.28      0.39 o
   0  13   4        9.73        8.17      0.81 o
   1  13   4        8.44        8.54      1.36 o
   2  13   4        0.12       -0.30      0.30 o
   3  13   4        1.10        0.68      0.51 o
   4  13   4       17.31       21.54      1.11 o
   5  13   4       12.10       13.41      0.89 o
   6  13   4        8.79       10.32      0.84 o
   7  13   4        2.98        2.88      0.51 o
   0  14   4       15.29       16.12      1.44 o
   1  14   4        0.64        0.97      0.39 o
   2  14   4        2.12        1.62      0.41 o
   3  14   4       11.80       13.74      1.27 o
   4  14   4       11.48        8.40      1.02 o
   5  14   4        6.47        6.69      0.69 o
   6  14   4       10.78       14.73      0.96 o
  -3 -11   5        0.08        0.55      0.39 o
  -2 -11   5        0.07       -0.03      0.24 o
  -1 -11   5        1.26        1.33      0.29 o
   0 -11   5        7.76       10.21      0.71 o
   1 -11   5        1.38        0.98      0.36 o
   2 -11   5        0.64        1.10      0.59 o
  -5 -10   5        1.04        0.42      0.51 o
  -4 -10   5        0.82        0.40      0.39 o
  -3 -10   5        2.10        2.51      0.34 o
  -2 -10   5        0.54        0.56      0.25 o
  -1 -10   5        0.40        0.17      0.26 o
   0 -10   5        6.14        8.06      0.47 o
   1 -10   5        0.79        1.82      0.36 o
   2 -10   5        1.44        1.85      0.36 o
   3 -10   5        3.55        4.14      0.51 o
   4 -10   5        0.26        0.46      0.33 o
  -6  -9   5        0.03        0.51      0.51 o
  -5  -9   5       12.21       17.51      2.46 o
  -4  -9   5        0.01       -0.14      0.33 o
  -3  -9   5        0.68       -0.22      0.22 o
  -2  -9   5        3.39        3.77      0.36 o
  -1  -9   5        0.40        0.38      0.21 o
   0  -9   5        0.87        1.21      0.33 o
   1  -9   5       10.46        8.20      0.47 o
   2  -9   5       15.76       16.43      0.86 o
   3  -9   5       13.90       11.73      0.85 o
   4  -9   5        0.96        1.15      0.36 o
   5  -9   5        3.72        3.27      0.51 o
  -7  -8   5        0.28        1.36      0.59 o
  -6  -8   5        0.24        0.42      0.36 o
  -5  -8   5        3.71        4.27      0.48 o
  -4  -8   5       36.51       37.32      1.92 o
  -3  -8   5        0.50        1.40      0.27 o
  -2  -8   5       24.76       18.00      0.69 o
  -1  -8   5       13.44        9.98      0.79 o
   0  -8   5        5.85        8.26      0.53 o
   1  -8   5       10.60        9.70      0.63 o
   2  -8   5        0.36        1.19      0.68 o
   3  -8   5       12.54       13.40      1.19 o
   4  -8   5       28.82       27.25      1.16 o
   5  -8   5        6.84        8.37      0.67 o
   6  -8   5       11.38       12.42      0.81 o
   7  -8   5        0.84        1.87      0.51 o
  -7  -7   5       19.81       30.43      3.22 o
  -6  -7   5        7.49        9.49      0.69 o
  -5  -7   5        0.01        0.56      0.42 o
  -4  -7   5       53.97       50.72      1.52 o
  -3  -7   5      218.26      197.90      8.60 o
  -2  -7   5       29.85       33.98      1.01 o
  -1  -7   5      253.21      261.21      6.23 o
   0  -7   5        3.55        3.28      0.31 o
   1  -7   5      323.20      305.91      7.21 o
   2  -7   5        2.69        3.51      0.39 o
   3  -7   5      132.80      115.89      3.60 o
   4  -7   5        0.01       -0.06      0.26 o
   5  -7   5        2.77        2.74      0.47 o
   6  -7   5        1.76        0.77      0.33 o
   7  -7   5       13.60       13.48      0.86 o
  -8  -6   5        9.18       13.40      1.19 o
  -7  -6   5        0.36        0.39      0.39 o
  -6  -6   5        9.83       10.89      0.75 o
  -5  -6   5       64.64       75.92      8.10 o
  -4  -6   5       11.91       12.04      0.51 o
  -3  -6   5      120.71      104.17      3.26 o
  -2  -6   5        2.78        5.30      0.41 o
  -1  -6   5        7.39        6.01      0.36 o
   0  -6   5        5.29        4.86      0.31 o
   1  -6   5      233.16      215.60      5.13 o
   2  -6   5      134.53      124.03      3.05 o
   3  -6   5       74.47       73.37      1.92 o
   4  -6   5        0.53        0.29      0.26 o
   5  -6   5       16.65       18.48      0.88 o
   6  -6   5        1.65        2.06      0.35 o
   7  -6   5        0.57        0.59      0.34 o
   8  -6   5        0.00       -0.25      0.51 o
  -8  -5   5        8.28        9.08      0.93 o
  -7  -5   5        0.00        0.17      0.36 o
  -6  -5   5       15.85       16.07      1.48 o
  -5  -5   5        0.20        0.28      0.23 o
  -4  -5   5       15.16       10.91      0.61 o
  -3  -5   5        2.02        1.66      0.22 o
  -2  -5   5       27.55       25.00      0.88 o
  -1  -5   5       74.19       63.28      2.14 o
   0  -5   5       21.68       19.06      0.63 o
   1  -5   5      497.20      451.16     10.48 o
   2  -5   5       10.67       10.20      0.47 o
   3  -5   5       15.92       14.60      0.58 o
   4  -5   5      188.28      201.45      5.88 o
   5  -5   5      136.37      129.33      4.20 o
   6  -5   5       21.66       18.64      0.70 o
   7  -5   5        1.82        2.98      0.32 o
   8  -5   5        5.17        5.29      0.56 o
   9  -5   5        1.31        1.44      0.51 o
  -8  -4   5        0.30        0.85      0.51 o
  -6  -4   5        1.95        1.40      0.36 o
  -5  -4   5        7.11        7.12      1.06 o
  -4  -4   5       25.37       21.28      0.72 o
  -3  -4   5      172.58      178.05      4.28 o
  -2  -4   5       41.40       36.04      1.96 o
  -1  -4   5       30.86       33.60      0.95 o
   0  -4   5        4.77        6.25      0.37 o
   1  -4   5       11.45       10.07      0.41 o
   2  -4   5      499.15      494.66     15.30 o
   3  -4   5      589.71      602.25     11.96 o
   4  -4   5      161.75      152.68      3.68 o
   5  -4   5        0.15        0.48      0.21 o
   6  -4   5      181.12      183.87      4.36 o
   7  -4   5       13.91       12.92      0.59 o
   8  -4   5       14.49       15.35      0.89 o
   9  -4   5        0.03       -0.10      0.36 o
  -9  -3   5        1.42        1.19      0.51 o
  -8  -3   5        3.65        1.70      0.51 o
  -6  -3   5        3.09        2.64      1.36 o
  -3  -3   5       88.38       90.89      2.11 o
  -2  -3   5        0.56        0.91      0.13 o
  -1  -3   5      254.68      259.30      5.20 o
   0  -3   5       80.75       54.80      1.36 o
   1  -3   5      222.01      213.98      4.30 o
   2  -3   5       65.34       76.99      2.38 o
   3  -3   5       14.48       18.04      0.49 o
   4  -3   5      477.26      454.16      9.02 o
   5  -3   5       18.35       14.73      0.54 o
   6  -3   5       89.21       97.44      2.42 o
   7  -3   5        2.02        1.95      0.51 o
   8  -3   5       50.48       50.80      1.94 o
   9  -3   5        1.41        1.38      0.64 o
  10  -3   5        6.26        8.23      0.93 o
  -9  -2   5       11.16        4.84      0.85 o
  -8  -2   5        4.02        2.63      0.59 o
  -7  -2   5        6.38        6.11      0.68 o
  -4  -2   5        0.25        0.20      0.13 o
  -3  -2   5      168.76      188.15      4.20 o
  -2  -2   5      372.98      384.83     10.27 o
  -1  -2   5      253.04      281.51      5.79 o
   0  -2   5      168.82      177.99      3.59 o
   1  -2   5     1445.66     1615.30     31.95 o
   2  -2   5      401.94      398.99      9.89 o
   3  -2   5        0.37        5.51      0.42 o
   4  -2   5        6.94        9.21      0.32 o
   5  -2   5       11.45       12.81      0.42 o
   6  -2   5      551.48      577.70     11.44 o
   7  -2   5        9.10       10.76      0.67 o
   8  -2   5       72.24       68.14      2.45 o
   9  -2   5        1.42        1.33      0.45 o
  10  -2   5       29.17       35.65      1.59 o
  -8  -1   5        1.15        1.48      0.42 o
  -7  -1   5        0.15        0.42      0.36 o
  -5  -1   5       20.21       19.55      0.75 o
  -4  -1   5       24.01       20.53      0.62 o
  -2  -1   5       18.69       23.75      1.02 o
  -1  -1   5      660.21      738.62     14.66 o
   0  -1   5        9.59        7.27      0.40 o
   1  -1   5      818.72      848.04     16.82 o
   2  -1   5       60.30       75.60      2.41 o
   3  -1   5       81.67       66.56      1.40 o
   4  -1   5       29.44       37.61      0.86 o
   5  -1   5       20.66       21.07      0.68 o
   6  -1   5      413.20      456.14     10.08 o
   7  -1   5       14.89       14.73      0.79 o
   8  -1   5      439.12      447.12     13.61 o
   9  -1   5       46.09       58.22      2.18 o
  10  -1   5      101.27      101.95      3.57 o
  -9   0   5        2.83        2.80      0.68 o
  -8   0   5       15.17       13.28      1.40 o
  -7   0   5        0.03       -0.13      0.33 o
  -6   0   5        0.48        2.01      0.29 o
  -5   0   5       23.06       19.17      0.57 o
  -4   0   5        7.23        7.59      0.31 o
  -3   0   5       12.40       10.60      0.45 o
  -1   0   5        4.02        3.56      0.38 o
   0   0   5       16.89       15.25      0.54 o
   1   0   5      921.36      922.46     20.04 o
   2   0   5     1688.91     1818.02     35.83 o
   3   0   5     2782.77     3224.73     73.83 o
   4   0   5      280.92      272.82      6.00 o
   5   0   5      113.87      106.06      2.19 o
   6   0   5      390.52      426.00      9.34 o
   7   0   5        9.62       11.69      0.52 o
   8   0   5        3.01        4.33      0.85 o
   9   0   5       70.53       72.94      2.59 o
  10   0   5       15.95       14.01      1.27 o
  11   0   5       46.02       54.04      3.48 o
  -8   1   5        0.50        0.33      0.41 o
  -7   1   5       40.05       42.72      3.61 o
  -6   1   5       35.31       39.30      1.33 o
  -5   1   5       69.49       68.70      1.92 o
  -4   1   5       21.25       21.63      0.93 o
  -3   1   5      116.98      136.58      2.83 o
  -2   1   5       44.01       58.93      1.27 o
   0   1   5      172.96      165.87      3.34 o
   1   1   5       25.09       30.34      0.73 o
   2   1   5       64.78      100.68      2.06 o
   3   1   5      593.80      551.53     10.88 o
   4   1   5     2041.02     2349.71     45.98 o
   5   1   5      249.48      303.92      7.25 o
   6   1   5       66.25       73.01      1.94 o
   7   1   5      357.86      351.01      8.56 o
   8   1   5        0.07        1.00      0.26 o
   9   1   5        9.47        7.88      0.61 o
  10   1   5       26.09       29.33      1.32 o
  11   1   5        0.46        0.52      0.45 o
  -8   2   5        0.77        1.84      0.55 o
  -7   2   5        0.17        0.30      0.33 o
  -6   2   5       19.03       18.19      0.66 o
  -5   2   5       11.40       21.02      0.71 o
  -4   2   5        0.14        0.75      0.20 o
  -3   2   5       53.59       54.25      1.21 o
  -2   2   5      179.53      254.29      5.10 o
  -1   2   5        4.98        6.20      0.40 o
   0   2   5      968.43     1070.44     21.42 o
   1   2   5        2.63        3.24      0.17 o
   2   2   5     1942.63     2100.30     45.30 o
   3   2   5        2.57        2.68      0.14 o
   4   2   5      209.43      202.86      4.06 o
   5   2   5      431.88      395.21      9.59 o
   6   2   5       51.26       50.88      1.42 o
   7   2   5       87.80       79.85      2.15 o
   8   2   5        8.45        6.28      0.42 o
   9   2   5        9.08        8.54      0.61 o
  10   2   5        5.28        6.73      0.61 o
  11   2   5       34.33       42.78      1.79 o
  -8   3   5       19.28       20.95      1.44 o
  -7   3   5        0.01        0.25      0.36 o
  -6   3   5       10.28        9.78      0.50 o
  -5   3   5       37.81       29.76      1.46 o
  -4   3   5        4.04        2.96      0.26 o
  -3   3   5      443.93      424.62      9.78 o
  -2   3   5      382.07      418.18      8.33 o
  -1   3   5      777.04      899.97     17.79 o
   0   3   5      197.50      168.41      3.38 o
   1   3   5      662.77      582.48     11.54 o
   2   3   5        3.76        2.75      0.13 o
   3   3   5        0.60        0.63      0.12 o
   4   3   5       71.18       60.55      1.29 o
   5   3   5      302.80      314.94     13.91 o
   6   3   5      413.93      393.00     10.23 o
   7   3   5       50.84       46.65      1.34 o
   8   3   5       88.03       82.45      2.23 o
   9   3   5        2.58        3.59      0.37 o
  10   3   5        2.65        2.97      0.47 o
  11   3   5       10.77       10.54      0.81 o
  -7   4   5        0.00        0.21      0.36 o
  -6   4   5       14.94       14.13      0.69 o
  -5   4   5       68.82       62.15      1.68 o
  -4   4   5       88.84       89.30      2.25 o
  -3   4   5      104.63      105.80      2.59 o
  -2   4   5       15.52       19.74      0.63 o
  -1   4   5     1720.12     1957.66     38.66 o
   0   4   5        0.05        1.70      0.25 o
   1   4   5      944.91     1084.15     21.46 o
   2   4   5      151.37      151.13      3.05 o
   3   4   5        0.83        2.37      0.20 o
   5   4   5       22.18       22.40      1.27 o
   6   4   5       11.75       11.79      0.64 o
   7   4   5      147.50      135.27      3.47 o
   8   4   5      123.35      125.34      3.27 o
   9   4   5        1.51        1.59      0.29 o
  10   4   5       53.50       48.71      1.51 o
  11   4   5       21.91       24.56      2.33 o
  -7   5   5        8.55        9.17      0.93 o
  -6   5   5       92.50       95.74      2.81 o
  -5   5   5      189.93      193.67      4.67 o
  -4   5   5       70.04       73.69      1.92 o
  -3   5   5       23.68       21.95      0.73 o
  -2   5   5      151.15      147.49      3.51 o
  -1   5   5      158.60      166.46      3.40 o
   0   5   5     1800.56     1909.24     37.69 o
   1   5   5      968.68     1200.27     23.76 o
   2   5   5      446.03      407.32      8.13 o
   3   5   5        7.19       20.15      2.71 o
   4   5   5        0.84        1.80      0.32 o
   5   5   5        3.09        3.46      0.30 o
   7   5   5        0.38        1.31      0.22 o
   8   5   5        3.88        2.42      0.33 o
   9   5   5       15.98       15.87      0.77 o
  10   5   5       59.51       53.70      2.54 o
  11   5   5        1.49        0.74      0.39 o
  -7   6   5        4.61        4.63      0.64 o
  -6   6   5       79.85       95.65      3.47 o
  -5   6   5      136.39      131.00      4.21 o
  -4   6   5      299.45      307.56      7.21 o
  -3   6   5        9.68        8.87      0.46 o
  -2   6   5        2.82        3.41      0.30 o
  -1   6   5      332.03      342.82      7.93 o
   0   6   5      475.90      503.08     10.01 o
   1   6   5      551.45      594.85     11.82 o
   2   6   5       39.28       46.81      1.04 o
   3   6   5       27.90       42.03      1.42 o
   8   6   5        1.08        1.50      0.25 o
  10   6   5        0.43        0.12      0.41 o
  11   6   5        8.41        7.34      0.60 o
  -7   7   5        0.12        0.25      0.51 o
  -6   7   5       31.65       28.84      2.76 o
  -5   7   5        0.61        0.58      0.27 o
  -4   7   5       69.95       71.82      1.92 o
  -3   7   5      314.43      314.18      7.33 o
  -2   7   5      575.96      582.30     13.30 o
  -1   7   5        7.09        7.68      0.51 o
   0   7   5       47.75       46.17      1.16 o
   1   7   5       29.17       31.66      0.77 o
   2   7   5      401.06      409.24      8.19 o
   3   7   5      644.61      712.46     14.11 o
   4   7   5      715.03      713.01     16.17 o
   5   7   5      118.10       95.83      2.77 o
   9   7   5        2.93        1.59      0.43 o
  10   7   5        7.13        8.66      0.59 o
  11   7   5        3.82        5.01      0.51 o
  -6   8   5        2.17        2.59      0.45 o
  -5   8   5        0.14       -0.13      0.26 o
  -4   8   5       41.78       39.49      1.22 o
  -3   8   5       46.26       44.32      1.28 o
  -2   8   5       17.50       16.63      1.02 o
  -1   8   5      514.58      531.76     13.71 o
   0   8   5        0.05        0.51      0.17 o
   1   8   5        9.56        9.76      0.34 o
   2   8   5       91.78       92.97      1.99 o
   3   8   5      126.51      110.06      2.31 o
   4   8   5       78.79       79.89      1.74 o
   5   8   5      362.53      383.54     12.32 o
   6   8   5       70.67       69.09      2.17 o
   7   8   5       58.31       49.37      2.21 o
   8   8   5        5.77        4.35      0.41 o
   9   8   5        0.57        0.49      0.38 o
  -5   9   5        0.06       -0.30      0.30 o
  -4   9   5        1.20        1.36      0.29 o
  -3   9   5       34.10       31.96      1.46 o
  -2   9   5      104.58      112.28      2.83 o
  -1   9   5      503.10      514.47     11.84 o
   0   9   5      211.35      207.91      4.92 o
   1   9   5      234.28      253.76      5.91 o
   2   9   5       16.48       16.12      0.51 o
   3   9   5       12.25       11.42      0.40 o
   4   9   5        8.64        7.13      0.31 o
   5   9   5      317.87      333.66      8.17 o
   6   9   5        2.63        3.24      0.27 o
   7   9   5       49.57       42.35      1.27 o
   8   9   5       70.69       64.04      3.44 o
   9   9   5       13.64       13.04      0.67 o
  10   9   5       10.23       10.52      1.10 o
  -5  10   5        0.21        0.42      0.51 o
  -4  10   5        1.26        1.06      0.36 o
  -3  10   5        3.70        2.61      0.34 o
  -2  10   5       88.58       88.53      2.33 o
  -1  10   5        2.96        1.83      0.27 o
   0  10   5        4.22        4.47      0.34 o
   1  10   5      294.26      292.27      8.99 o
   2  10   5        6.22        6.44      0.40 o
   3  10   5       26.13       27.03      0.73 o
   4  10   5       81.30       74.46      2.60 o
   5  10   5        2.81        2.46      0.36 o
   6  10   5       61.79       63.40      2.30 o
   7  10   5       57.93       58.07      5.56 o
   8  10   5       10.03        9.46      0.72 o
   9  10   5       42.57       44.51      3.39 o
  10  10   5       15.21       13.49      2.12 o
  -4  11   5       23.09       21.55      1.36 o
  -3  11   5       20.19       19.37      0.82 o
  -2  11   5       31.19       30.40      1.02 o
  -1  11   5        0.46        0.60      0.24 o
   0  11   5       11.73       11.72      0.53 o
   1  11   5       12.01       14.71      0.57 o
   2  11   5       10.67        9.04      0.68 o
   3  11   5      171.07      170.05      4.14 o
   4  11   5       34.21       36.31      1.47 o
   5  11   5       42.51       43.25      1.71 o
   6  11   5        8.98        8.73      0.69 o
   7  11   5       10.51       12.51      0.78 o
   8  11   5       22.69       25.03      1.23 o
   9  11   5        8.35        9.87      0.78 o
  -2  12   5       12.77       14.71      0.89 o
  -1  12   5       17.22       17.34      1.10 o
   0  12   5        2.72        1.73      0.39 o
   1  12   5       17.16       16.04      1.99 o
   2  12   5       24.49       24.00      1.04 o
   3  12   5        5.12        4.96      0.51 o
   4  12   5       30.92       34.55      1.47 o
   5  12   5        0.74        0.80      0.39 o
   6  12   5       66.27       71.28      2.71 o
   7  12   5        5.75        5.94      0.63 o
   8  12   5        0.06        0.24      0.39 o
   9  12   5       27.20       35.12      2.29 o
  -1  13   5        0.40        0.21      0.36 o
   0  13   5        3.24        2.51      0.45 o
   1  13   5       17.72       18.91      1.99 o
   2  13   5        0.99        1.35      0.39 o
   3  13   5       27.75       31.81      2.12 o
   4  13   5      108.17      116.47      6.02 o
   5  13   5        3.00        3.52      0.51 o
   6  13   5       10.99       14.32      0.93 o
   7  13   5       18.90       18.46      1.91 o
   8  13   5       13.73       16.20      1.44 o
   0  14   5       23.75       26.47      1.95 o
   1  14   5        2.89        4.30      0.76 o
   2  14   5        0.99        0.84      0.39 o
   3  14   5        6.87        6.96      0.93 o
   4  14   5        7.57        7.21      1.02 o
   5  14   5       47.33       54.24      2.18 o
   6  14   5       21.01       27.02      1.35 o
   7  14   5        2.30        2.97      0.76 o
   3  15   5       10.60       11.45      1.27 o
   4  15   5        7.26        9.33      1.10 o
  -2 -11   6        5.18        4.55      0.54 o
  -1 -11   6        5.50        6.24      0.64 o
   0 -11   6        0.01        0.34      0.51 o
   1 -11   6       13.38       10.94      1.19 o
  -4 -10   6        0.54        1.02      0.51 o
  -3 -10   6        4.56        5.09      0.44 o
  -2 -10   6        8.19        9.02      0.55 o
  -1 -10   6        3.53        3.59      0.39 o
   0 -10   6        0.15       -0.07      0.26 o
   1 -10   6        4.60        6.23      0.57 o
   2 -10   6        0.34        0.98      0.36 o
   3 -10   6       11.24       11.21      0.75 o
  -5  -9   6        3.49        2.88      0.76 o
  -4  -9   6        3.33        2.97      0.51 o
  -3  -9   6        5.46        4.81      0.40 o
  -2  -9   6       16.50       14.29      0.71 o
  -1  -9   6       15.92       16.84      0.71 o
   0  -9   6       12.39       13.38      1.25 o
   1  -9   6        0.51        0.71      0.24 o
   2  -9   6        0.10        0.34      0.30 o
   3  -9   6        1.80        1.27      0.36 o
   4  -9   6       28.87       29.88      1.30 o
   5  -9   6        0.00       -0.05      0.33 o
  -6  -8   6        1.19        1.53      0.59 o
  -5  -8   6        1.77        2.99      0.48 o
  -4  -8   6        8.85        9.17      0.53 o
  -3  -8   6       26.39       23.75      1.16 o
  -2  -8   6       25.39       26.29      0.89 o
  -1  -8   6       33.36       36.45      1.11 o
   0  -8   6        7.69        5.98      0.42 o
   1  -8   6       14.62       11.02      0.62 o
   2  -8   6        1.02        1.58      0.36 o
   3  -8   6        2.94        2.96      0.45 o
   4  -8   6       10.96       10.72      0.73 o
   5  -8   6       11.57       11.30      0.79 o
   6  -8   6        5.70        7.44      0.67 o
  -7  -7   6        2.86        7.21      1.02 o
  -6  -7   6        3.73        4.98      0.54 o
  -5  -7   6        5.17        5.72      0.54 o
  -4  -7   6       46.62       60.20      1.99 o
  -3  -7   6        0.61        1.21      0.26 o
  -2  -7   6       52.42       48.50      1.38 o
  -1  -7   6       24.76       24.76      1.06 o
   0  -7   6      124.97      116.45      2.91 o
   1  -7   6       15.80       19.20      0.71 o
   2  -7   6        8.73        8.19      0.51 o
   3  -7   6       84.38       78.42      4.16 o
   4  -7   6       12.74       13.12      0.77 o
   5  -7   6        1.51        0.91      0.33 o
   6  -7   6        5.04        3.94      0.51 o
   7  -7   6       19.25       19.30      1.02 o
  -7  -6   6        0.05       -0.23      0.39 o
  -6  -6   6        5.19        8.26      0.63 o
  -5  -6   6        1.96        2.45      0.39 o
  -4  -6   6       71.85       68.71      2.82 o
  -3  -6   6       15.30       16.92      0.65 o
  -2  -6   6       44.62       36.67      1.07 o
  -1  -6   6       20.74       17.51      0.63 o
   0  -6   6      177.82      152.99      3.73 o
   1  -6   6      108.88      104.92      2.62 o
   2  -6   6      134.09      127.06      3.13 o
   3  -6   6        0.00        0.33      0.21 o
   4  -6   6       59.75       65.50      2.24 o
   5  -6   6        0.48        0.85      0.33 o
   6  -6   6        0.36        0.32      0.26 o
   7  -6   6        4.69        5.52      0.53 o
   8  -6   6        1.02        2.04      0.76 o
  -7  -5   6        2.65        2.31      0.47 o
  -6  -5   6        1.19        0.65      0.39 o
  -5  -5   6       34.53       34.65      1.49 o
  -4  -5   6       22.39       22.59      0.98 o
  -3  -5   6       42.01       47.91      1.39 o
  -2  -5   6       28.47       29.10      0.89 o
  -1  -5   6        0.29        0.21      0.17 o
   0  -5   6      101.94      106.57      2.62 o
   1  -5   6      101.28       96.28      2.39 o
   2  -5   6     1281.20     1257.80     28.91 o
   3  -5   6      185.69      190.80      4.59 o
   4  -5   6       20.35       21.10      0.94 o
   5  -5   6       23.38       21.50      0.96 o
   6  -5   6       35.16       35.36      1.36 o
   7  -5   6        0.02        0.24      0.28 o
  -7  -4   6        0.06       -0.42      0.42 o
  -6  -4   6       18.18       17.23      3.01 o
  -5  -4   6        6.50        4.88      0.35 o
  -4  -4   6       17.95       18.70      0.85 o
  -3  -4   6        8.07        6.86      0.40 o
  -2  -4   6        6.28        6.61      0.36 o
  -1  -4   6      212.95      214.56      5.10 o
   0  -4   6      276.52      275.41      6.45 o
   1  -4   6       83.25       77.17      1.94 o
   2  -4   6      229.29      223.75      5.30 o
   3  -4   6      411.08      392.64      9.13 o
   4  -4   6      397.99      396.87      9.30 o
   5  -4   6       30.78       31.39      1.62 o
   6  -4   6        7.13        8.14      0.47 o
   7  -4   6       42.29       45.64      1.74 o
   8  -4   6        4.35        3.82      0.53 o
   9  -4   6        8.89        8.33      1.19 o
  -6  -3   6        2.90        2.52      1.02 o
  -5  -3   6        0.60        0.30      0.21 o
  -4  -3   6        4.00        3.74      0.32 o
  -3  -3   6       33.92       34.96      1.42 o
  -2  -3   6       22.17       20.69      0.66 o
  -1  -3   6       11.32       16.88      0.55 o
   0  -3   6       40.35       38.51      1.46 o
   1  -3   6       79.46       78.60      3.59 o
   2  -3   6       25.23       19.92      0.75 o
   3  -3   6      240.00      252.64      5.10 o
   4  -3   6       85.55       87.10      1.85 o
   5  -3   6      110.10      117.32      3.01 o
   6  -3   6      122.12      122.71      3.59 o
   7  -3   6       71.12       84.83      3.73 o
   8  -3   6       23.80       22.20      1.08 o
   9  -3   6       17.16       19.48      1.04 o
  10  -3   6       10.29       13.74      1.19 o
  -5  -2   6       14.32       12.37      0.63 o
  -3  -2   6      199.61      194.86      6.96 o
  -2  -2   6      236.66      259.48      6.35 o
  -1  -2   6       41.08       42.87      0.95 o
   0  -2   6      235.59      276.23      5.53 o
   1  -2   6       84.73       89.74      2.30 o
   2  -2   6       99.25      125.83      2.59 o
   3  -2   6        3.16        6.23      0.29 o
   4  -2   6       35.87       35.80      0.84 o
   5  -2   6        8.83        9.64      0.36 o
   6  -2   6       39.32       39.57      1.03 o
   7  -2   6        1.29        0.50      0.33 o
   8  -2   6        0.25        0.56      0.39 o
   9  -2   6        8.12        8.18      0.71 o
  10  -2   6        0.17        0.61      0.41 o
  -7  -1   6       47.62       51.75      2.46 o
  -5  -1   6       33.41       30.37      1.44 o
  -4  -1   6        0.33        0.43      0.18 o
  -3  -1   6       21.52       21.61      0.81 o
  -2  -1   6       20.81       20.77      0.93 o
  -1  -1   6       15.27       15.00      0.40 o
   0  -1   6      161.30      133.95      3.28 o
   1  -1   6        8.23        8.99      0.90 o
   2  -1   6       17.84       28.93      0.68 o
   3  -1   6       75.56       57.46      1.27 o
   4  -1   6      176.92      191.74      3.87 o
   5  -1   6      120.06      108.36      2.26 o
   6  -1   6       20.95       23.61      0.66 o
   7  -1   6       43.84       48.05      1.77 o
   8  -1   6        1.34        1.21      0.39 o
   9  -1   6       28.48       32.39      1.39 o
  10  -1   6       30.95       31.43      1.45 o
  -8   0   6       10.92       12.55      1.10 o
  -7   0   6       85.18       81.10      3.65 o
  -6   0   6       28.73       27.86      1.06 o
  -4   0   6        0.47        1.25      0.18 o
  -1   0   6        3.61        4.04      0.21 o
   0   0   6      309.28      344.44      6.86 o
   1   0   6       69.87       59.84      1.61 o
   2   0   6        3.12        0.39      0.10 o
   3   0   6       81.73       67.27      1.84 o
   4   0   6        0.05        1.02      0.15 o
   5   0   6       66.99       63.72      1.44 o
   6   0   6      124.09      121.50      3.60 o
   7   0   6        0.00        0.13      0.23 o
   8   0   6        8.20        7.18      0.64 o
   9   0   6        8.59        9.53      0.71 o
  10   0   6       13.67       12.94      0.88 o
  11   0   6       32.52       37.92      2.71 o
  -8   1   6        1.94        2.54      0.68 o
  -7   1   6       42.91       42.08      2.12 o
  -6   1   6       32.91       32.67      1.13 o
  -5   1   6       80.61       85.12      2.16 o
  -4   1   6       36.35       31.67      0.80 o
  -3   1   6       59.60       55.21      1.84 o
   0   1   6       15.21       17.01      0.43 o
   1   1   6      230.30      227.77      5.03 o
   2   1   6       20.41       17.64      0.48 o
   3   1   6       65.76       75.62      1.59 o
   4   1   6        0.88        5.57      0.23 o
   5   1   6      177.50      181.29      3.82 o
   6   1   6       27.01       22.82      1.27 o
   7   1   6      270.53      270.21      6.65 o
   8   1   6        0.89        1.12      0.26 o
   9   1   6       16.12       16.98      0.92 o
  10   1   6        5.04        4.66      0.57 o
  11   1   6        0.16       -0.39      0.39 o
  -8   2   6        1.59        1.02      0.59 o
  -7   2   6        0.00       -0.08      0.51 o
  -6   2   6        0.44       -0.10      0.26 o
  -5   2   6        5.79        6.69      0.56 o
  -4   2   6        8.53        5.80      0.36 o
  -3   2   6      258.70      275.37      6.17 o
  -2   2   6        1.92        4.39      0.22 o
  -1   2   6      749.31      875.19     17.30 o
   0   2   6      196.46      178.32      3.98 o
   1   2   6      323.08      302.95      6.64 o
   2   2   6      501.27      486.31     16.63 o
   3   2   6      964.28      945.27     18.61 o
   4   2   6       27.32       23.18      0.56 o
   5   2   6      488.81      530.66     10.47 o
   6   2   6      293.20      266.77      6.54 o
   7   2   6        0.34        0.44      0.21 o
   8   2   6      193.27      198.74      5.05 o
   9   2   6        0.13        0.06      0.24 o
  10   2   6        1.06        1.02      0.39 o
  11   2   6       26.68       32.05      1.47 o
  -7   3   6        0.78        1.02      0.51 o
  -6   3   6        1.01        0.72      0.33 o
  -5   3   6        0.01        1.32      0.30 o
  -4   3   6       25.63       18.19      0.66 o
  -3   3   6      147.89      152.74      3.67 o
  -2   3   6        4.51        2.44      0.17 o
  -1   3   6      178.49      212.58      4.30 o
   0   3   6      218.08      247.81      4.99 o
   1   3   6       49.04       62.80      1.48 o
   2   3   6      182.61      164.51      3.68 o
   3   3   6        1.62        2.65      0.21 o
   4   3   6       28.87       28.48      0.65 o
   5   3   6        2.58        1.35      0.15 o
   6   3   6      417.67      384.20      9.40 o
   7   3   6        3.59        3.84      0.31 o
   8   3   6        3.03        2.38      0.31 o
   9   3   6       30.47       31.58      1.16 o
  10   3   6        4.23        3.36      0.47 o
  11   3   6        1.67        1.92      0.47 o
  -7   4   6       20.82       19.94      1.36 o
  -6   4   6        7.39        9.51      0.60 o
  -5   4   6      112.46      103.67      2.96 o
  -4   4   6       47.11       42.91      1.21 o
  -3   4   6       54.58       51.65      1.80 o
  -2   4   6        0.37        0.08      0.11 o
  -1   4   6       37.42       38.75      1.22 o
   0   4   6       11.00        7.81      0.37 o
   1   4   6      407.12      434.17      8.63 o
   2   4   6        6.20        7.08      0.26 o
   3   4   6       18.97       21.63      0.60 o
   5   4   6      405.95      402.61     15.69 o
   6   4   6       56.88       47.18      2.50 o
   7   4   6       32.78       38.08      1.14 o
   8   4   6      156.98      150.62      4.59 o
   9   4   6        4.74        3.13      0.34 o
  10   4   6       51.74       48.88      1.50 o
  11   4   6       23.56       26.42      1.26 o
  -7   5   6        7.33        5.75      0.54 o
  -6   5   6        9.21        9.70      0.63 o
  -5   5   6       21.52       19.57      1.10 o
  -4   5   6       50.05       53.06      1.65 o
  -3   5   6       11.41       11.18      0.50 o
  -2   5   6        0.36        0.75      0.20 o
  -1   5   6       94.66      100.66      2.12 o
   0   5   6       71.09       67.13      1.44 o
   1   5   6      574.79      589.26     11.72 o
   2   5   6        6.09        6.84      0.33 o
   3   5   6        2.87        2.07      0.22 o
   8   5   6        6.08        5.69      0.60 o
   9   5   6        7.32        6.49      0.44 o
  10   5   6       50.06       45.21      1.62 o
  11   5   6        2.69        2.19      0.45 o
  -7   6   6       20.58       23.50      1.44 o
  -6   6   6       24.86       25.30      1.08 o
  -5   6   6        6.15        6.15      0.48 o
  -4   6   6        1.76        2.42      0.36 o
  -3   6   6        3.21        3.63      0.41 o
  -2   6   6      523.48      531.79     12.25 o
  -1   6   6      438.34      445.53     10.26 o
   0   6   6        2.10        2.23      0.20 o
   1   6   6       30.14       25.24      0.70 o
   2   6   6       42.06       44.87      1.08 o
   3   6   6      357.92      373.84      7.49 o
   4   6   6      212.87      197.18      3.99 o
   5   6   6       21.15       17.98      1.10 o
   7   6   6        0.51        1.20      0.22 o
   8   6   6        2.70        1.32      0.41 o
   9   6   6       23.35       20.78      1.19 o
  11   6   6        6.17        7.76      0.59 o
  -6   7   6       70.90       78.78      4.79 o
  -5   7   6       74.23       69.03      2.38 o
  -4   7   6        3.46        3.71      0.42 o
  -3   7   6       70.79       71.87      2.19 o
  -2   7   6      203.60      210.22      4.98 o
  -1   7   6     1864.29     1915.51     43.43 o
   0   7   6      136.04      143.15      3.43 o
   1   7   6       23.69       14.56      0.51 o
   2   7   6      225.81      214.23      4.36 o
   3   7   6        6.26       10.99      0.38 o
   4   7   6        6.77        6.30      0.28 o
   5   7   6       61.48       52.29      1.44 o
   6   7   6        1.82        1.10      0.26 o
   8   7   6        6.14        4.52      0.41 o
   9   7   6        0.03       -0.06      0.22 o
  10   7   6       16.74       15.31      0.79 o
  11   7   6        2.78        4.04      0.47 o
  -6   8   6        0.18        0.25      0.51 o
  -5   8   6        0.09       -0.17      0.30 o
  -4   8   6       18.63       16.10      0.81 o
  -3   8   6        0.15        0.25      0.38 o
  -2   8   6        0.46        0.30      0.24 o
  -1   8   6       47.15       46.98      1.30 o
   0   8   6        3.42        3.45      0.27 o
   1   8   6       29.33       33.64      0.83 o
   2   8   6       79.39       79.25      3.39 o
   3   8   6      177.04      184.72      5.68 o
   4   8   6      204.39      220.29      4.49 o
   5   8   6      248.70      238.07      6.63 o
   6   8   6      131.68      123.90      3.71 o
   7   8   6        7.63        4.26      0.64 o
   9   8   6       18.53       13.23      1.10 o
  10   8   6        9.36        8.21      0.59 o
  11   8   6       13.49       14.69      0.86 o
  -5   9   6        2.74        3.51      0.47 o
  -4   9   6        6.11        6.39      0.57 o
  -3   9   6        5.56        5.50      0.51 o
  -2   9   6       30.40       28.72      1.11 o
  -1   9   6       63.53       59.33      1.61 o
   0   9   6        3.48        3.41      0.29 o
   1   9   6       38.43       31.14      0.93 o
   2   9   6       82.64       78.37      1.71 o
   3   9   6       92.81       90.45      1.95 o
   4   9   6        0.01        1.41      0.19 o
   5   9   6        9.61        8.01      0.47 o
   6   9   6        0.22        1.15      0.21 o
   7   9   6       93.94       76.67      2.08 o
   8   9   6        2.33        2.02      0.27 o
   9   9   6        8.01        8.12      0.93 o
  11   9   6        0.25       -0.04      0.34 o
  -4  10   6        0.02       -0.15      0.33 o
  -3  10   6        1.19        1.78      0.39 o
  -2  10   6       30.32       26.57      1.05 o
  -1  10   6        0.01        0.04      0.24 o
   0  10   6       10.92        9.43      0.48 o
   1  10   6       37.88       34.96      1.04 o
   2  10   6       16.02       14.45      0.55 o
   3  10   6       13.96       10.57      0.39 o
   4  10   6        3.19        3.08      0.37 o
   5  10   6       31.22       32.43      1.91 o
   6  10   6        2.29        2.30      0.34 o
   7  10   6        2.82        4.21      0.35 o
   8  10   6        1.30        0.69      0.24 o
   9  10   6       84.82       81.75      6.49 o
  10  10   6       14.15       13.67      2.97 o
  -3  11   6        2.69        3.53      0.47 o
  -2  11   6       13.48       14.68      0.77 o
  -1  11   6        9.32        9.17      0.59 o
   0  11   6        3.53        2.84      0.36 o
   1  11   6       21.48       19.47      0.70 o
   2  11   6        3.98        3.85      0.47 o
   3  11   6        0.27        0.11      0.21 o
   4  11   6       19.99       20.23      0.97 o
   5  11   6        0.50        0.44      0.33 o
   6  11   6       49.54       46.05      2.88 o
   7  11   6        0.01        0.10      0.26 o
   8  11   6       28.82       28.80      1.95 o
   9  11   6       11.84       15.17      2.08 o
  10  11   6        6.44        8.74      1.10 o
  -3  12   6        0.01       -0.42      0.42 o
  -2  12   6       11.48       12.07      0.75 o
  -1  12   6        1.97        1.27      0.59 o
   0  12   6       12.15       12.22      1.02 o
   1  12   6        1.58        1.44      0.51 o
   2  12   6       12.01       11.18      0.71 o
   3  12   6        7.13        5.99      0.51 o
   4  12   6       42.90       45.65      2.59 o
   5  12   6       12.60       14.72      0.87 o
   6  12   6       68.04       72.22      2.71 o
   7  12   6       39.90       47.34      2.16 o
   8  12   6        0.97        1.90      0.45 o
   9  12   6        4.16        6.11      0.85 o
  -1  13   6        0.01        0.08      0.51 o
   0  13   6       29.79       31.47      1.78 o
   1  13   6       25.63       28.08      1.61 o
   2  13   6        1.64        0.59      0.42 o
   3  13   6       13.23       13.91      1.19 o
   4  13   6       12.67       11.37      1.10 o
   5  13   6        0.09        0.12      0.33 o
   6  13   6        1.19        1.90      0.45 o
   7  13   6        0.04        0.07      0.39 o
   8  13   6       14.84       19.34      1.53 o
   1  14   6        4.67        5.01      0.76 o
   2  14   6        4.44        4.75      0.76 o
   4  14   6        5.95        6.96      0.93 o
   5  14   6       38.54       44.28      2.71 o
   6  14   6        1.27        2.23      0.47 o
   7  14   6        1.47        1.61      0.59 o
  -3 -10   7        0.63        0.22      0.33 o
  -2 -10   7        5.37        3.84      0.41 o
  -1 -10   7        0.08       -0.10      0.26 o
   0 -10   7       12.78       14.08      0.87 o
   1 -10   7       26.14       30.96      2.12 o
   2 -10   7        4.13        4.50      0.85 o
  -3  -9   7        1.14        1.16      0.32 o
  -2  -9   7        0.50        0.33      0.38 o
  -1  -9   7        0.04        0.25      0.24 o
   0  -9   7        0.06        0.07      0.24 o
   1  -9   7        0.00        0.35      0.24 o
   2  -9   7        0.16        0.44      0.33 o
   3  -9   7       15.42       18.60      1.06 o
   4  -9   7        4.89        4.88      0.64 o
  -4  -8   7       26.17       36.52      1.20 o
  -3  -8   7        1.12        1.82      0.31 o
  -2  -8   7        2.06        2.41      0.34 o
  -1  -8   7       23.65       23.16      0.84 o
   0  -8   7        1.94        1.29      0.26 o
   1  -8   7        0.08        0.59      0.22 o
   2  -8   7        0.05        0.55      0.24 o
   3  -8   7        7.86        8.33      0.85 o
   4  -8   7       60.84       64.04      2.24 o
   5  -8   7        3.79        2.55      0.47 o
   6  -8   7       19.08       23.63      1.40 o
  -5  -7   7        0.00        0.00      0.51 o
  -4  -7   7        1.22        1.76      0.46 o
  -3  -7   7       58.42       66.04      2.07 o
  -2  -7   7       45.62       43.81      1.31 o
  -1  -7   7       48.55       53.67      1.52 o
   0  -7   7        9.99        7.62      0.47 o
   1  -7   7       18.07       18.40      0.71 o
   2  -7   7       45.75       37.54      1.14 o
   3  -7   7       67.20       59.60      2.04 o
   4  -7   7        3.92        5.13      0.51 o
   5  -7   7        2.55        2.23      0.55 o
   6  -7   7        4.52        6.15      0.61 o
   7  -7   7        0.44        0.25      0.36 o
  -6  -6   7       14.49       17.22      1.36 o
  -5  -6   7        0.06        0.08      0.51 o
  -4  -6   7        1.12        0.62      0.34 o
  -3  -6   7       80.85       74.70      2.85 o
  -2  -6   7        5.74        6.66      0.42 o
  -1  -6   7       91.01       93.21      2.39 o
   0  -6   7       27.85       23.22      0.79 o
   1  -6   7      206.44      210.27      5.04 o
   2  -6   7        1.40        1.42      0.27 o
   3  -6   7       42.10       44.77      1.29 o
   4  -6   7        9.44        7.89      0.93 o
   5  -6   7        2.30        2.34      0.51 o
   6  -6   7        1.82        2.28      0.39 o
   7  -6   7        0.16       -0.03      0.33 o
  -7  -5   7        0.23        0.17      0.51 o
  -6  -5   7        4.32        3.90      0.68 o
  -5  -5   7        0.32        0.59      0.51 o
  -4  -5   7        0.13        0.19      0.28 o
  -3  -5   7       21.99       22.04      0.76 o
  -2  -5   7        6.89        9.51      0.47 o
  -1  -5   7       84.68       83.13      2.11 o
   0  -5   7       19.56       24.33      0.81 o
   1  -5   7       66.73       64.59      1.99 o
   2  -5   7      279.17      260.16      6.17 o
   3  -5   7       40.68       35.22      1.04 o
   4  -5   7       30.71       34.26      1.04 o
   5  -5   7       44.38       44.26      1.63 o
   6  -5   7        3.66        3.92      0.45 o
   7  -5   7        1.48        1.32      0.39 o
  -7  -4   7        4.01        5.26      0.76 o
  -6  -4   7        3.78        3.73      0.68 o
  -5  -4   7       50.13       52.28      3.27 o
  -4  -4   7        0.15        0.22      0.26 o
  -3  -4   7      187.12      178.26      6.53 o
  -2  -4   7        2.69        1.97      0.24 o
  -1  -4   7        5.55        7.80      0.50 o
   0  -4   7       40.53       38.71      1.10 o
   1  -4   7       16.40       12.36      0.61 o
   2  -4   7        0.12        0.54      0.21 o
   3  -4   7      336.99      361.16      8.48 o
   4  -4   7       40.69       36.51      1.07 o
   5  -4   7       13.47       17.00      0.86 o
   6  -4   7       33.35       28.33      1.16 o
   7  -4   7       17.69       13.91      1.36 o
   8  -4   7       27.48       29.27      2.21 o
   9  -4   7        7.02        6.70      1.10 o
  -6  -3   7        8.00        7.04      0.85 o
  -5  -3   7       10.60       11.49      0.76 o
  -4  -3   7      239.21      252.00      6.87 o
  -3  -3   7       69.73       67.73      2.05 o
  -2  -3   7        5.87        8.09      0.41 o
  -1  -3   7       16.86       15.51      0.55 o
   0  -3   7        7.03        7.39      0.37 o
   1  -3   7      493.74      503.94     11.71 o
   2  -3   7      225.15      226.03      5.37 o
   3  -3   7        0.48        0.57      0.21 o
   4  -3   7      616.09      632.00     14.66 o
   5  -3   7      203.69      205.96      4.23 o
   6  -3   7       46.26       53.00      1.45 o
   7  -3   7        6.54        5.65      0.53 o
   8  -3   7        1.48        0.62      0.42 o
   9  -3   7        0.85        0.96      0.41 o
  10  -3   7       17.63       24.43      1.61 o
  -5  -2   7        6.44        6.48      0.51 o
  -4  -2   7        8.28       10.15      0.57 o
  -3  -2   7      159.15      162.80      4.49 o
  -2  -2   7      240.76      247.36      6.90 o
  -1  -2   7      133.41      139.93      3.38 o
   0  -2   7        0.07        0.91      0.14 o
   1  -2   7      228.62      230.11      4.64 o
   2  -2   7       50.58       50.16      1.12 o
   3  -2   7      226.52      212.07      4.30 o
   4  -2   7        6.53       10.81      0.51 o
   5  -2   7       14.45       11.05      0.53 o
   6  -2   7      238.08      235.63      4.77 o
   7  -2   7        4.73        2.88      0.41 o
   8  -2   7        4.28        4.70      0.51 o
   9  -2   7        0.01       -0.10      0.39 o
  10  -2   7       14.58       17.56      1.02 o
  -5  -1   7       33.17       37.55      1.04 o
  -4  -1   7        2.83        2.93      0.27 o
  -3  -1   7       76.69       73.03      1.77 o
  -2  -1   7       10.61        8.35      0.37 o
  -1  -1   7        5.73        7.17      0.27 o
   0  -1   7       26.46       29.03      1.05 o
   1  -1   7      129.18      137.00      2.81 o
   2  -1   7        9.57       11.23      0.34 o
   3  -1   7       30.40       40.72      1.78 o
   4  -1   7      172.59      163.27      3.32 o
   5  -1   7      314.14      315.79      6.70 o
   6  -1   7        8.49       12.40      0.43 o
   7  -1   7       84.65       88.49      2.36 o
   8  -1   7       55.94       55.80      2.97 o
   9  -1   7       11.31       18.05      1.00 o
  10  -1   7       26.53       28.27      1.48 o
  -7   0   7       65.01       73.29      3.39 o
  -6   0   7       17.11       15.40      0.72 o
  -5   0   7       41.27       44.57      1.44 o
  -4   0   7        6.34        6.68      0.37 o
  -3   0   7        1.73        3.12      0.24 o
  -2   0   7       12.87       13.80      0.57 o
  -1   0   7      246.01      275.23      7.79 o
   0   0   7      184.44      179.99      4.03 o
   1   0   7      762.47      792.51     15.72 o
   2   0   7        4.02        1.79      0.47 o
   3   0   7      296.87      302.43      6.05 o
   4   0   7       18.48       11.94      0.37 o
   5   0   7        5.75        3.09      0.33 o
   6   0   7       18.27       16.02      0.60 o
   7   0   7        6.32        6.38      0.42 o
   8   0   7       36.00       38.75      1.51 o
   9   0   7        0.96        0.57      0.39 o
  10   0   7        3.72        3.10      0.53 o
  11   0   7       15.28       19.68      1.78 o
  -7   1   7       16.17       17.64      1.27 o
  -6   1   7        6.26        7.42      0.53 o
  -5   1   7        0.25        0.27      0.26 o
  -4   1   7        4.38        4.13      0.61 o
  -3   1   7      178.38      182.70      5.26 o
  -2   1   7      274.72      264.86      5.88 o
  -1   1   7      319.82      321.22     12.58 o
   0   1   7       56.87       60.94      1.46 o
   1   1   7        9.76        6.87      0.42 o
   2   1   7      362.73      327.22      7.20 o
   3   1   7      706.73      763.48     14.98 o
   4   1   7      112.71      115.89      3.22 o
   5   1   7       48.69       52.00      1.90 o
   6   1   7       68.67       58.32      1.59 o
   7   1   7        0.29        1.11      0.30 o
   8   1   7        3.36        3.93      0.36 o
   9   1   7        0.29       -0.05      0.33 o
  10   1   7        3.07        3.39      0.51 o
  11   1   7       12.76       13.49      1.44 o
  -7   2   7        7.78        8.40      0.93 o
  -6   2   7       28.84       29.78      1.11 o
  -5   2   7        1.97        2.35      0.64 o
  -4   2   7       21.11       12.95      0.63 o
  -3   2   7      179.45      173.44      3.93 o
  -2   2   7        0.39        0.28      0.15 o
  -1   2   7      326.33      357.80      7.89 o
   0   2   7      197.57      228.03      6.04 o
   1   2   7      341.66      311.14      6.86 o
   2   2   7      193.41      217.40      4.84 o
   3   2   7        6.12        9.01      0.29 o
   4   2   7       63.77       78.52      1.65 o
   5   2   7       33.70       31.67      1.16 o
   6   2   7      203.78      213.35      5.27 o
   7   2   7       58.54       54.22      1.54 o
   8   2   7      274.47      281.25      8.37 o
   9   2   7       18.45       22.28      1.17 o
  10   2   7        0.35        0.08      0.36 o
  11   2   7        1.19        0.81      0.45 o
  -7   3   7        2.58        1.27      0.59 o
  -6   3   7       31.84       37.63      1.32 o
  -5   3   7        5.19        5.67      0.45 o
  -4   3   7       69.90       62.85      1.92 o
  -3   3   7       91.16       99.77      2.81 o
  -2   3   7        1.10        0.97      0.17 o
  -1   3   7      206.99      210.04      8.70 o
   0   3   7       24.99       26.90      1.42 o
   1   3   7      409.42      383.14      8.40 o
   2   3   7       52.01       43.99      1.09 o
   4   3   7        0.06        0.25      0.11 o
   5   3   7      162.89      168.54      3.98 o
   6   3   7      254.63      239.67      7.67 o
   7   3   7        4.10        4.21      0.32 o
   8   3   7        3.23        2.85      0.32 o
   9   3   7        2.80        3.69      0.36 o
  10   3   7        3.74        4.72      0.53 o
  11   3   7       58.65       65.86      2.45 o
  -6   4   7        0.80        1.06      0.36 o
  -5   4   7        8.67        9.89      0.68 o
  -4   4   7      160.69      166.17      4.57 o
  -3   4   7       43.17       48.44      1.50 o
  -2   4   7       22.34       24.01      1.19 o
  -1   4   7       38.10       38.46      1.57 o
   0   4   7      287.55      287.56      7.05 o
   1   4   7        5.02        4.17      0.24 o
   2   4   7      465.52      461.40     10.11 o
   3   4   7        0.59        1.26      0.22 o
   5   4   7       46.97       35.80      1.61 o
   6   4   7       39.40       34.47      2.23 o
   7   4   7      879.97      874.08     26.87 o
   8   4   7        4.33        2.89      0.30 o
   9   4   7        7.19        6.00      0.53 o
  10   4   7       67.53       72.85      2.14 o
  11   4   7        4.86        4.53      0.56 o
  -6   5   7        4.93        4.24      0.59 o
  -5   5   7       26.16       27.19      1.05 o
  -4   5   7        0.18        0.38      0.24 o
  -3   5   7        8.05        7.04      0.48 o
  -2   5   7       56.86       52.94      1.62 o
  -1   5   7       46.10       42.08      1.94 o
   0   5   7       37.36       32.49      0.88 o
   1   5   7       31.66       33.06      0.88 o
   2   5   7       65.00       74.78      1.77 o
   3   5   7      104.40       97.98      2.03 o
   4   5   7        3.16        5.14      0.36 o
   9   5   7        4.51        4.34      0.37 o
  10   5   7       15.73       16.04      1.50 o
  11   5   7        3.68        6.18      0.64 o
  -6   6   7       48.17       49.60      1.71 o
  -5   6   7       18.68       20.83      0.93 o
  -4   6   7       11.52        9.39      0.57 o
  -3   6   7       10.50        7.82      0.55 o
  -2   6   7        6.41        4.48      0.39 o
  -1   6   7      149.37      145.34      4.01 o
   0   6   7       90.59       83.94      2.13 o
   1   6   7      175.45      146.49      4.32 o
   2   6   7      152.01      157.71      3.57 o
   3   6   7       41.70       47.33      1.07 o
   4   6   7      382.12      429.33      9.22 o
   6   6   7       11.42       13.57      1.02 o
   7   6   7       16.69       11.71      0.76 o
   8   6   7       10.27        8.01      0.64 o
  10   6   7       13.76       13.43      0.75 o
  11   6   7       11.64       12.93      0.85 o
  -6   7   7        7.87        8.57      0.93 o
  -5   7   7        9.69       10.30      0.66 o
  -4   7   7       47.53       50.04      1.65 o
  -3   7   7        1.97        1.77      0.33 o
  -2   7   7       28.08       30.12      1.08 o
  -1   7   7      147.09      155.34      4.28 o
   0   7   7      114.95      113.04      3.17 o
   1   7   7       21.46       22.20      0.67 o
   2   7   7       61.27       56.28      1.73 o
   3   7   7       19.64       20.13      0.60 o
   4   7   7       33.78       32.19      0.86 o
   5   7   7      101.66       97.00      2.51 o
   7   7   7        7.69        8.31      0.49 o
   9   7   7        1.07        0.80      0.29 o
  10   7   7       15.92       12.89      0.93 o
  -5   8   7        0.01        0.51      0.36 o
  -4   8   7        0.19        0.00      0.42 o
  -3   8   7        0.65        1.07      0.30 o
  -2   8   7       16.83       12.49      0.63 o
  -1   8   7       87.19       81.44      2.40 o
   0   8   7      164.81      153.74      4.25 o
   1   8   7       99.21      109.74      2.59 o
   2   8   7      180.20      171.67      3.91 o
   3   8   7       12.06        9.83      0.58 o
   4   8   7        0.02        0.45      0.20 o
   5   8   7       77.41       80.88      2.77 o
   6   8   7       40.36       35.22      1.08 o
   7   8   7       23.61       14.92      1.02 o
   8   8   7        2.17        3.13      0.35 o
   9   8   7       15.12       11.82      0.67 o
  11   8   7        1.78        0.96      0.29 o
  -4   9   7        3.01        3.22      0.45 o
  -3   9   7        2.95        2.91      0.42 o
  -2   9   7      176.48      168.87      4.70 o
  -1   9   7       12.81       11.26      0.63 o
   0   9   7       56.30       57.77      1.80 o
   1   9   7        0.01        0.17      0.25 o
   2   9   7        2.59        1.66      0.21 o
   3   9   7       11.66        7.41      0.39 o
   4   9   7        4.82        4.59      0.36 o
   5   9   7       34.31       28.45      0.92 o
   6   9   7       14.42       13.04      0.55 o
   7   9   7        9.21       10.00      0.61 o
   8   9   7       14.49       14.81      1.15 o
   9   9   7       22.00       19.41      0.92 o
  10   9   7        0.33        0.16      0.22 o
  11   9   7        0.85        0.21      0.24 o
  -4  10   7        0.47        1.27      0.51 o
  -3  10   7       31.24       35.41      1.40 o
  -2  10   7       10.11        9.72      1.06 o
  -1  10   7        9.87       12.08      0.65 o
   0  10   7        4.38        5.16      0.45 o
   1  10   7       27.89       27.36      1.02 o
   2  10   7        3.84        3.55      0.36 o
   3  10   7       49.49       51.83      1.35 o
   4  10   7       32.95       30.33      1.10 o
   5  10   7       11.31       14.34      0.56 o
   6  10   7       37.61       35.41      1.10 o
   7  10   7      103.67      100.40      2.73 o
   8  10   7       37.92       36.21      1.17 o
   9  10   7        1.47        2.53      0.34 o
  10  10   7       29.32       35.53      1.39 o
  -3  11   7        0.82        0.42      0.51 o
  -2  11   7        0.05        0.25      0.33 o
  -1  11   7        4.81        5.59      0.51 o
   0  11   7        5.39        5.07      0.45 o
   1  11   7       20.06       20.13      0.87 o
   2  11   7       14.95       12.36      0.85 o
   3  11   7       33.42       30.11      0.91 o
   4  11   7       13.14       15.74      0.77 o
   5  11   7       34.38       37.97      2.38 o
   6  11   7       45.03       44.81      1.46 o
   7  11   7        3.31        3.14      0.32 o
   8  11   7        4.15        4.43      0.53 o
   9  11   7       14.46       16.56      0.96 o
  10  11   7        1.93        1.36      0.68 o
  -2  12   7        5.64        6.36      0.76 o
  -1  12   7        9.18       11.38      0.71 o
   0  12   7        1.65        2.07      0.39 o
   1  12   7       21.22       26.08      1.31 o
   2  12   7       48.68       51.11      2.63 o
   3  12   7        5.45        5.11      0.45 o
   4  12   7        0.87        0.68      0.51 o
   5  12   7       21.18       21.46      1.53 o
   6  12   7        2.30        1.36      0.68 o
   7  12   7        0.34        0.22      0.33 o
   8  12   7       11.22       10.35      0.75 o
   9  12   7        4.38        4.84      0.76 o
   0  13   7        0.76        1.36      0.59 o
   1  13   7       10.17       12.47      1.10 o
   2  13   7        6.85        9.67      0.93 o
   5  13   7       12.14       14.51      1.27 o
   6  13   7        0.00        0.59      0.59 o
   7  13   7       35.96       36.48      2.29 o
   1  14   7        0.72        0.51      0.59 o
   2  14   7        1.02        1.95      0.59 o
   6  14   7       10.69       12.13      1.27 o
   7  14   7        3.38        3.31      0.76 o
  -3  -9   8        3.75        2.38      0.59 o
  -2  -9   8        2.52        2.88      0.59 o
  -1  -9   8        7.43        9.15      0.65 o
   0  -9   8       13.34       17.02      0.89 o
   1  -9   8        0.01        0.06      0.26 o
   2  -9   8        4.60        3.05      0.68 o
   3  -9   8        1.43        1.10      0.59 o
  -3  -8   8       11.97        8.40      0.72 o
  -2  -8   8        0.83        0.42      0.35 o
  -1  -8   8        8.34        8.89      0.63 o
   0  -8   8        4.84        6.21      0.53 o
   1  -8   8       11.02        9.07      0.52 o
   2  -8   8        7.67        9.20      0.51 o
   3  -8   8        0.07       -0.25      0.42 o
   4  -8   8        0.03        0.14      0.33 o
   5  -8   8        5.50        5.60      0.93 o
  -4  -7   8        1.83        2.14      0.85 o
  -3  -7   8       18.42       18.27      0.89 o
  -2  -7   8        0.17        0.24      0.59 o
  -1  -7   8       43.52       42.16      1.46 o
   0  -7   8        3.06        1.73      0.72 o
   1  -7   8        0.00       -0.03      0.21 o
   2  -7   8       10.80       12.74      0.58 o
   3  -7   8       66.02       65.92      1.82 o
   4  -7   8        0.42        0.00      0.47 o
   5  -7   8        0.76        2.03      0.42 o
   6  -7   8        2.66        3.42      0.55 o
  -5  -6   8        3.26        4.67      0.76 o
  -4  -6   8        5.07        4.26      0.68 o
  -3  -6   8       36.45       34.58      1.28 o
  -2  -6   8       75.07       68.92      2.17 o
  -1  -6   8        0.03        0.61      0.33 o
   0  -6   8       31.34       21.52      0.93 o
   1  -6   8       11.11        9.38      0.48 o
   2  -6   8       49.34       41.28      1.49 o
   3  -6   8       41.13       39.98      1.20 o
   4  -6   8        0.02        0.48      0.28 o
   5  -6   8        0.24        0.05      0.34 o
   6  -6   8        6.45        5.21      0.53 o
   7  -6   8        0.00        0.32      0.33 o
  -6  -5   8        0.02       -0.51      0.51 o
  -5  -5   8        5.19        3.82      0.68 o
  -4  -5   8        6.12        9.53      0.63 o
  -3  -5   8        9.07        7.14      0.57 o
  -2  -5   8       16.65       14.41      0.85 o
  -1  -5   8       14.78       16.02      0.75 o
   0  -5   8        3.62        2.95      0.39 o
   1  -5   8        0.71        0.34      0.21 o
   2  -5   8       34.04       31.86      0.98 o
   3  -5   8        6.79        6.13      0.41 o
   4  -5   8       45.44       40.47      1.20 o
   5  -5   8       19.54       16.54      1.36 o
   6  -5   8        7.15        5.80      0.72 o
   7  -5   8        0.06       -0.17      0.51 o
   8  -5   8       10.43       13.32      1.44 o
  -6  -4   8        0.03       -0.08      0.51 o
  -5  -4   8        0.21        0.64      0.33 o
  -4  -4   8       19.82       15.71      0.77 o
  -3  -4   8       50.97       51.91      2.63 o
  -2  -4   8        3.02        3.81      0.39 o
  -1  -4   8       10.85       10.49      0.57 o
   0  -4   8      202.09      203.63      5.59 o
   1  -4   8       89.14       81.11      2.42 o
   2  -4   8       29.01       29.25      1.22 o
   3  -4   8        6.79        8.46      0.46 o
   4  -4   8       89.84       86.95      2.42 o
   5  -4   8       40.00       42.83      1.26 o
   6  -4   8        3.67        2.24      0.39 o
   7  -4   8        0.00       -0.25      0.51 o
   8  -4   8       15.45       14.76      1.44 o
   9  -4   8       10.16       10.01      1.36 o
  -6  -3   8        1.38        2.38      0.68 o
  -5  -3   8        0.04       -0.25      0.28 o
  -4  -3   8        6.95        8.48      0.57 o
  -3  -3   8        0.78        0.63      0.28 o
  -2  -3   8       41.06       42.67      1.40 o
  -1  -3   8        9.35        9.74      0.57 o
   0  -3   8       95.45       79.80      2.36 o
   1  -3   8      699.76      659.05     17.49 o
   2  -3   8       72.53       66.74      1.74 o
   3  -3   8        2.90        2.28      0.24 o
   4  -3   8        8.58       10.88      0.61 o
   5  -3   8       42.40       39.08      1.12 o
   6  -3   8       26.31       21.12      1.53 o
   7  -3   8        2.91        2.80      0.68 o
   8  -3   8        0.28        0.37      0.35 o
   9  -3   8        3.79        4.94      0.72 o
  -5  -2   8        3.23        4.06      0.45 o
  -4  -2   8       78.35       82.12      2.44 o
  -3  -2   8       47.86       47.05      1.52 o
  -2  -2   8       35.37       38.83      1.48 o
  -1  -2   8       13.42       14.95      1.82 o
   0  -2   8       16.57       18.05      0.75 o
   1  -2   8       41.85       35.64      1.20 o
   2  -2   8      122.40      106.77      3.03 o
   3  -2   8       35.06       32.95      0.80 o
   4  -2   8       51.86       43.03      1.02 o
   5  -2   8        9.79        6.23      0.32 o
   6  -2   8      110.02      103.07      2.22 o
   7  -2   8       18.32       16.97      0.88 o
   8  -2   8        2.72        2.88      0.47 o
   9  -2   8        0.02        0.25      0.35 o
  10  -2   8        3.38        4.78      0.61 o
  -5  -1   8        0.34        0.86      0.33 o
  -4  -1   8        0.67        0.43      0.68 o
  -3  -1   8       89.25       86.85      2.56 o
  -2  -1   8       47.85       45.21      1.19 o
  -1  -1   8       29.22       32.36      0.89 o
   0  -1   8      243.14      246.29      5.49 o
   1  -1   8       37.48       39.67      1.07 o
   2  -1   8       24.59       20.57      0.62 o
   3  -1   8       26.32       30.32      0.81 o
   4  -1   8        2.16        1.58      0.17 o
   5  -1   8        1.69        2.36      0.20 o
   6  -1   8       15.90       17.06      0.72 o
   7  -1   8        5.29        4.94      0.37 o
   8  -1   8        0.12       -0.28      0.28 o
   9  -1   8        1.81        2.92      0.47 o
  10  -1   8        0.69        0.91      0.41 o
  -6   0   8        1.62        2.80      0.51 o
  -5   0   8        0.18        0.37      0.26 o
  -4   0   8        9.58        8.84      0.44 o
  -3   0   8        2.15        2.05      0.24 o
  -2   0   8       24.90       24.14      0.73 o
  -1   0   8       15.19       15.54      0.50 o
   0   0   8      102.93      106.10      2.83 o
   1   0   8        0.94        0.51      0.16 o
   2   0   8       52.40       48.70      1.22 o
   3   0   8        2.41        2.23      0.20 o
   4   0   8      186.06      198.42      4.04 o
   5   0   8        3.11        2.14      0.24 o
   6   0   8        0.30        0.27      0.16 o
   7   0   8        9.18        9.34      0.47 o
   8   0   8       20.34       18.20      0.73 o
   9   0   8        7.78        8.88      0.65 o
  10   0   8        0.04        0.02      0.39 o
  -7   1   8        3.54        3.05      0.68 o
  -6   1   8       30.70       35.44      1.26 o
  -5   1   8        0.21        0.73      0.33 o
  -4   1   8        1.68        3.33      0.47 o
  -3   1   8      131.37      124.25      3.15 o
  -2   1   8        4.47        5.09      0.31 o
  -1   1   8        0.00        0.84      0.22 o
   0   1   8      131.49      145.28      3.29 o
   1   1   8       29.91       24.27      0.98 o
   2   1   8        1.42        1.39      0.17 o
   3   1   8      193.16      193.07      4.31 o
   4   1   8       27.37       35.07      0.91 o
   5   1   8       40.16       40.21      1.30 o
   6   1   8       17.05       13.27      0.63 o
   7   1   8       15.58       13.19      0.55 o
   8   1   8       58.90       66.48      1.86 o
   9   1   8        9.46        9.45      0.89 o
  10   1   8        1.61        0.94      0.47 o
  11   1   8        7.61        9.25      1.19 o
  -7   2   8        1.96        2.54      0.68 o
  -6   2   8        7.55        8.33      0.57 o
  -5   2   8       10.36       10.87      0.63 o
  -4   2   8       21.93       26.50      0.99 o
  -3   2   8        0.52        0.67      0.22 o
  -2   2   8       28.81       30.68      0.86 o
  -1   2   8       64.53       68.61      5.56 o
   0   2   8        0.29        0.45      0.15 o
   1   2   8       20.52       15.05      0.71 o
   2   2   8       10.01        8.55      0.36 o
   3   2   8       44.35       49.35      1.22 o
   4   2   8        0.01        0.25      0.15 o
   5   2   8        9.74        8.96      0.36 o
   6   2   8        4.60        3.50      0.33 o
   7   2   8       79.38       76.02      2.06 o
   8   2   8       47.55       46.69      1.39 o
   9   2   8        1.73        1.75      0.31 o
  10   2   8        1.80        2.77      0.45 o
  11   2   8        4.69        5.60      0.93 o
  -6   3   8        1.98        2.44      0.47 o
  -5   3   8        6.12        9.36      0.60 o
  -4   3   8       29.87       21.07      0.87 o
  -3   3   8      157.29      155.09      4.27 o
  -2   3   8       92.02       89.55      2.25 o
  -1   3   8       17.84       14.51      0.49 o
   0   3   8        2.29        2.13      0.32 o
   1   3   8      141.59      133.91      6.19 o
   2   3   8      290.82      286.28      6.34 o
   3   3   8      302.47      317.88     11.23 o
   4   3   8       82.73       83.03      1.94 o
   5   3   8        3.63        4.13      0.26 o
   6   3   8       51.44       54.89      1.52 o
   7   3   8      263.60      246.63      9.66 o
   8   3   8       39.84       36.92      1.13 o
   9   3   8       18.74       19.77      0.76 o
  10   3   8        8.17        9.92      0.55 o
  11   3   8        0.35        0.72      0.42 o
  -6   4   8        0.01       -0.29      0.34 o
  -5   4   8       31.06       32.95      1.23 o
  -4   4   8       43.88       40.85      1.38 o
  -3   4   8        0.74        1.79      0.30 o
  -2   4   8        0.01        0.04      0.20 o
  -1   4   8       77.87       79.26      1.90 o
   0   4   8      144.88      148.33      3.38 o
   1   4   8       10.35       13.52      1.11 o
   2   4   8       59.08       65.56      1.59 o
   3   4   8       24.93       27.60      0.89 o
   4   4   8      122.89      136.28      3.11 o
   5   4   8      253.39      229.59      5.10 o
   6   4   8       13.35       12.50      0.52 o
   7   4   8      530.27      495.46     18.69 o
   8   4   8        2.83        2.56      0.29 o
   9   4   8        0.50        0.45      0.26 o
  10   4   8        7.19        7.92      0.52 o
  11   4   8        0.66        0.15      0.39 o
  -6   5   8        0.65       -0.02      0.33 o
  -5   5   8       15.53       16.19      1.10 o
  -4   5   8        6.19        6.67      0.48 o
  -3   5   8        1.33        1.97      0.30 o
  -2   5   8        2.24        3.20      0.34 o
  -1   5   8       17.63       16.11      0.80 o
   0   5   8      232.24      225.72      5.07 o
   1   5   8       54.11       45.23      1.16 o
   2   5   8      227.86      203.67      4.56 o
   3   5   8      100.52       83.58      1.96 o
   4   5   8       92.57       92.25      2.15 o
   5   5   8      332.16      312.09      9.97 o
   6   5   8      103.52       94.03      2.87 o
   8   5   8        4.71        4.67      0.38 o
   9   5   8        8.35        7.76      0.48 o
  10   5   8       27.93       29.62      2.12 o
  11   5   8       13.92       17.32      1.62 o
  -6   6   8        0.07        0.17      0.51 o
  -5   6   8        3.46        5.46      0.55 o
  -4   6   8        0.09       -0.13      0.26 o
  -3   6   8        2.37        2.25      0.36 o
  -2   6   8        3.04        2.15      0.38 o
  -1   6   8        0.27        1.43      0.26 o
   0   6   8      319.15      330.33      9.42 o
   1   6   8      438.68      456.98     10.08 o
   2   6   8        5.56        2.45      0.28 o
   3   6   8       15.70       18.85      0.58 o
   4   6   8        9.07        7.71      0.34 o
   5   6   8       15.64       20.87      0.83 o
   6   6   8      891.06      852.62     23.92 o
   8   6   8        6.99        6.61      0.51 o
   9   6   8        3.82        3.55      0.66 o
  10   6   8        0.06        0.25      0.24 o
  11   6   8        8.22        9.42      1.02 o
  -5   7   8        0.22        0.36      0.33 o
  -4   7   8        0.13        0.72      0.33 o
  -3   7   8        5.98        6.26      0.48 o
  -2   7   8       13.05       11.13      0.60 o
  -1   7   8       47.91       42.69      1.41 o
   0   7   8      270.11      252.34      6.75 o
   1   7   8        6.81        5.74      0.32 o
   2   7   8       53.55       54.39      1.36 o
   3   7   8       77.91       76.88      1.83 o
   4   7   8       30.56       31.55      0.87 o
   5   7   8      197.03      187.47      8.70 o
   6   7   8        5.49        4.28      0.39 o
   7   7   8        8.34       11.81      0.61 o
   9   7   8        0.71        0.55      0.22 o
  10   7   8       12.85       13.31      0.73 o
  11   7   8        6.64        9.67      0.65 o
  -4   8   8       20.80       22.98      1.10 o
  -3   8   8        0.28        0.38      0.30 o
  -2   8   8       36.35       36.65      1.32 o
  -1   8   8        0.17        0.05      0.34 o
   0   8   8       81.54       73.38      2.16 o
   1   8   8      115.34      105.51      2.99 o
   2   8   8       21.69       20.39      0.65 o
   3   8   8      116.56      109.72      2.58 o
   4   8   8        4.55        2.90      0.24 o
   5   8   8       11.74       13.39      1.27 o
   6   8   8        0.07       -0.12      0.20 o
   7   8   8        2.98        3.66      0.72 o
   8   8   8       59.17       60.53      2.03 o
   9   8   8       11.48       11.00      0.67 o
  11   8   8        4.89        5.75      0.81 o
  -4   9   8        6.67        6.56      0.57 o
  -3   9   8       20.71       21.30      1.53 o
  -2   9   8       77.40       71.12      2.25 o
  -1   9   8        5.55        7.45      0.51 o
   0   9   8        0.20        0.17      0.25 o
   1   9   8       19.18       18.71      0.78 o
   2   9   8        3.96        3.04      0.27 o
   3   9   8       30.26       32.94      0.94 o
   4   9   8      100.30       95.88      2.29 o
   5   9   8       42.55       36.65      1.44 o
   6   9   8       46.33       51.35      1.73 o
   7   9   8       75.93       71.26      2.33 o
   8   9   8       22.40       23.32      0.98 o
   9   9   8       32.89       32.00      1.28 o
  10   9   8       95.73      105.28      3.34 o
  -3  10   8        0.88        1.06      0.47 o
  -2  10   8       10.08       10.88      0.69 o
  -1  10   8       85.74       81.26      2.49 o
   0  10   8       15.46       13.81      0.69 o
   1  10   8        9.84       10.04      1.27 o
   2  10   8       57.11       58.77      1.83 o
   3  10   8       31.53       21.10      0.71 o
   4  10   8       15.71       13.43      0.67 o
   5  10   8      107.26      108.76      4.58 o
   6  10   8       18.26       17.60      0.79 o
   7  10   8       30.91       30.46      1.70 o
   8  10   8       21.16       24.08      1.02 o
   9  10   8        3.30        4.78      0.49 o
  10  10   8        6.14        5.69      0.55 o
  -2  11   8       22.59       20.26      0.95 o
  -1  11   8        2.84        1.98      0.39 o
   0  11   8       27.60       29.76      1.17 o
   1  11   8       55.33       63.17      1.98 o
   2  11   8        1.34        2.34      0.76 o
   3  11   8        3.99        5.33      0.59 o
   4  11   8       32.14       32.79      1.95 o
   5  11   8       44.67       46.29      1.61 o
   6  11   8        0.11        0.36      0.28 o
   7  11   8       30.01       33.93      1.30 o
   8  11   8       36.27       38.32      1.45 o
   9  11   8        1.04        1.86      0.36 o
  -1  12   8        1.84        2.27      0.39 o
   0  12   8        0.22        0.08      0.30 o
   1  12   8        3.25        2.38      0.39 o
   2  12   8        4.57        5.35      0.59 o
   3  12   8       28.49       27.84      1.05 o
   4  12   8       21.19       25.03      1.36 o
   5  12   8        1.42        2.19      0.51 o
   6  12   8       16.74       19.29      0.88 o
   7  12   8       49.15       50.05      2.80 o
   8  12   8        9.42        8.40      1.02 o
   0  13   8        1.66        1.54      0.41 o
   1  13   8       34.49       41.31      2.12 o
   2  13   8        6.60        7.55      0.85 o
   5  13   8        7.00        9.16      1.10 o
   6  13   8       10.47       13.40      1.27 o
   7  13   8        0.18        0.42      0.59 o
   2  14   8        0.44        0.34      0.51 o
   6  14   8        1.42        1.10      0.68 o
  -2  -8   9        9.58       11.88      1.02 o
  -1  -8   9        5.64        5.24      0.53 o
   0  -8   9        3.31        3.36      0.47 o
   1  -8   9       19.02       22.46      1.27 o
   2  -8   9        0.06        0.35      0.33 o
  -4  -7   9        0.05        0.59      0.51 o
  -3  -7   9        6.48        8.31      0.85 o
  -2  -7   9        4.59        5.09      0.53 o
  -1  -7   9        1.53        2.88      0.45 o
   0  -7   9        6.74        7.98      0.76 o
   1  -7   9        1.58        3.45      0.55 o
   2  -7   9        1.38        1.86      0.39 o
   3  -7   9       34.29       32.31      1.23 o
   5  -7   9        9.56       11.20      1.02 o
  -4  -6   9        4.49        3.97      0.64 o
  -3  -6   9       10.89       11.20      0.85 o
  -2  -6   9       14.32       14.09      0.85 o
  -1  -6   9       35.34       36.88      1.34 o
   0  -6   9        3.81        3.32      0.42 o
   1  -6   9        9.18       11.52      0.69 o
   2  -6   9        0.13       -0.06      0.26 o
   3  -6   9        0.08        1.00      0.33 o
   4  -6   9        0.12        0.08      0.34 o
   5  -6   9       10.60        9.33      0.93 o
   6  -6   9       14.03       14.08      1.19 o
  -4  -5   9        0.46        1.71      0.41 o
  -3  -5   9       30.97       33.48      1.28 o
  -2  -5   9        5.19        6.46      0.51 o
  -1  -5   9        3.18        4.44      0.47 o
   0  -5   9       19.31       16.35      0.77 o
   1  -5   9        6.73        5.95      0.51 o
   2  -5   9       19.58       18.28      0.81 o
   3  -5   9        0.00       -0.15      0.26 o
   4  -5   9        9.48       12.10      0.65 o
   5  -5   9        7.58        8.91      0.85 o
   6  -5   9        6.93        9.42      0.93 o
  -5  -4   9        0.01        0.19      0.33 o
  -4  -4   9       23.52       26.64      1.07 o
  -3  -4   9        4.49        4.21      0.45 o
  -2  -4   9        3.52        4.27      0.45 o
  -1  -4   9       11.91       14.68      0.75 o
   0  -4   9        2.59        3.61      0.55 o
   1  -4   9       34.73       27.87      1.05 o
   2  -4   9        0.21        0.88      0.28 o
   3  -4   9       53.69       52.60      1.70 o
   4  -4   9        1.98        1.06      0.30 o
   5  -4   9       41.94       41.42      1.40 o
  -5  -3   9        0.23        0.64      0.47 o
  -4  -3   9       10.93        9.40      0.85 o
  -3  -3   9        2.43        1.81      0.39 o
  -2  -3   9        4.52        5.09      0.45 o
  -1  -3   9        3.57        4.02      0.55 o
   0  -3   9        1.78        1.28      0.30 o
   1  -3   9      128.04      133.70      3.78 o
   2  -3   9       51.71       51.93      1.67 o
   3  -3   9       49.47       46.11      1.49 o
   4  -3   9      118.95      118.18      3.39 o
   5  -3   9       19.20       24.12      1.57 o
   6  -3   9        9.71        9.62      0.57 o
  -5  -2   9        0.85        0.62      0.33 o
  -4  -2   9       28.12       27.65      1.10 o
  -3  -2   9        2.46        2.29      0.36 o
  -2  -2   9       52.74       52.88      1.70 o
  -1  -2   9       12.32        8.72      0.57 o
   0  -2   9      119.68      113.29      3.25 o
   1  -2   9       20.76       19.84      0.83 o
   2  -2   9      286.09      297.67      8.03 o
   3  -2   9        9.22       12.57      0.63 o
   4  -2   9       93.09       96.43      2.80 o
   5  -2   9        2.73        2.98      0.33 o
   6  -2   9        0.11        0.30      0.38 o
   7  -2   9        1.50        2.12      0.51 o
   8  -2   9        6.03        6.96      0.76 o
   9  -2   9        7.35       10.09      0.85 o
  -5  -1   9        0.41        0.85      0.42 o
  -4  -1   9        0.20       -0.23      0.26 o
  -3  -1   9       20.00       22.56      0.93 o
  -2  -1   9        0.79        0.93      0.30 o
  -1  -1   9       39.58       32.97      1.13 o
   0  -1   9      283.24      295.06      7.97 o
   1  -1   9       29.60       34.27      1.53 o
   2  -1   9       18.84       16.76      0.53 o
   3  -1   9      113.07      121.60      2.81 o
   4  -1   9        4.66        4.81      0.29 o
   5  -1   9        2.40        3.56      0.28 o
   6  -1   9        1.15        1.10      0.28 o
   7  -1   9        1.75        1.53      0.51 o
   8  -1   9        0.71        0.25      0.42 o
   9  -1   9        0.63        0.93      0.51 o
  10  -1   9        8.76       12.89      1.10 o
  -5   0   9        3.27        3.05      0.59 o
  -4   0   9        7.61        7.57      0.57 o
  -3   0   9       36.32       36.54      1.03 o
  -2   0   9        0.29       -0.06      0.21 o
  -1   0   9      146.99      156.53      3.59 o
   0   0   9       31.99       34.51      0.94 o
   1   0   9        1.99        2.24      0.22 o
   2   0   9      109.87       95.97      2.24 o
   3   0   9        0.77        1.40      0.20 o
   4   0   9      152.75      140.71      3.23 o
   5   0   9       75.20       59.40      1.48 o
   6   0   9       18.76       17.76      0.65 o
   7   0   9        0.90        0.39      0.34 o
   8   0   9       34.45       46.51      2.12 o
   9   0   9       35.50       41.14      2.12 o
  10   0   9        7.19        9.08      0.85 o
  -6   1   9       15.97       17.48      1.10 o
  -5   1   9        5.05        5.67      0.51 o
  -4   1   9       19.46       20.80      0.87 o
  -3   1   9        0.21        0.31      0.24 o
  -2   1   9       83.71       83.80      2.50 o
  -1   1   9       40.77       46.90      1.22 o
   0   1   9        1.21        3.26      0.26 o
   1   1   9        3.42        3.05      0.32 o
   2   1   9      152.53      160.07      3.65 o
   4   1   9       61.00       77.24      1.85 o
   5   1   9       46.39       41.33      1.50 o
   6   1   9       66.29       47.68      1.58 o
   7   1   9        0.00        0.38      0.30 o
   8   1   9       35.72       39.35      2.42 o
   9   1   9        8.49        9.33      0.85 o
  10   1   9        5.12        6.87      0.76 o
  -6   2   9        2.50        2.37      0.41 o
  -5   2   9       23.36       27.27      1.48 o
  -4   2   9        0.04       -0.16      0.26 o
  -3   2   9       95.36       91.67      3.01 o
  -2   2   9        0.03        0.03      0.27 o
  -1   2   9        1.01        1.62      0.24 o
   0   2   9       60.54       63.91      1.56 o
   1   2   9      209.93      211.06      4.74 o
   2   2   9       27.84       25.77      0.74 o
   3   2   9      125.88      118.35      2.72 o
   4   2   9       15.19       12.60      0.57 o
   5   2   9       81.09       76.76      1.84 o
   6   2   9       42.47       39.25      1.91 o
   7   2   9        0.60        0.67      0.26 o
   8   2   9      162.53      158.64      5.85 o
   9   2   9       21.41       28.18      1.13 o
  10   2   9       29.23       27.15      1.61 o
  -6   3   9        3.43        3.47      0.55 o
  -5   3   9        0.06        0.16      0.33 o
  -4   3   9       63.55       63.35      1.98 o
  -3   3   9        4.10        3.57      0.59 o
  -2   3   9        0.07        0.25      0.20 o
  -1   3   9        1.03        1.00      0.20 o
   0   3   9      114.30      115.23      2.68 o
   1   3   9      494.68      485.55     10.69 o
   2   3   9       44.28       41.53      1.07 o
   3   3   9       88.44       79.88      4.50 o
   4   3   9      167.30      155.02      3.53 o
   5   3   9       17.07       14.34      1.42 o
   6   3   9        2.33        1.68      0.26 o
   7   3   9      126.38      122.72      5.43 o
   8   3   9        2.05        2.62      0.39 o
   9   3   9       10.01       10.43      0.93 o
  10   3   9        5.66        6.09      0.98 o
  -6   4   9       35.20       38.68      1.95 o
  -5   4   9        4.91        5.80      0.51 o
  -4   4   9        0.01        0.55      0.47 o
  -3   4   9       27.93       28.40      1.05 o
  -2   4   9       54.97       43.99      1.44 o
  -1   4   9       14.24       14.22      0.52 o
   0   4   9       27.38       29.52      0.83 o
   1   4   9        0.43        0.43      0.32 o
   2   4   9       56.30       44.27      1.14 o
   3   4   9      139.78      134.97      4.42 o
   4   4   9      253.74      268.54      5.97 o
   5   4   9      232.95      229.10      5.10 o
   6   4   9      245.96      241.21      7.89 o
   7   4   9       29.83       23.75      1.78 o
   8   4   9       12.13        9.20      0.59 o
   9   4   9        7.32        8.09      1.10 o
  10   4   9       18.94       22.06      1.53 o
  -5   5   9        4.19        4.14      0.48 o
  -4   5   9        6.38        6.47      0.51 o
  -3   5   9        0.01        0.13      0.24 o
  -2   5   9        1.87        1.32      0.30 o
  -1   5   9       92.40       90.31      2.60 o
   0   5   9        8.88        7.45      0.76 o
   1   5   9      333.14      323.71      7.17 o
   2   5   9      160.17      158.88      3.62 o
   3   5   9      188.59      183.44      7.68 o
   4   5   9       10.69        9.90      0.40 o
   5   5   9       30.30       27.02      1.04 o
   6   5   9      723.35      708.96     19.96 o
   7   5   9      162.85      148.54      4.92 o
   8   5   9       21.89       20.42      1.78 o
   9   5   9        8.85        9.77      0.59 o
  10   5   9        0.02        0.46      0.33 o
  11   5   9        0.07       -0.17      0.47 o
  -5   6   9        5.67        6.54      1.19 o
  -4   6   9       16.43       16.40      0.78 o
  -3   6   9        9.10        8.61      0.54 o
  -2   6   9        0.05        0.00      0.24 o
  -1   6   9       37.08       33.67      1.17 o
   0   6   9       67.45       65.84      1.65 o
   1   6   9       87.26       75.02      1.84 o
   2   6   9        0.01        0.07      0.16 o
   3   6   9      443.66      423.70      9.31 o
   4   6   9       63.60       56.21      1.41 o
   5   6   9       31.37       30.02      1.10 o
   6   6   9       30.44       25.56      1.01 o
   7   6   9        2.68        4.72      0.93 o
   8   6   9      155.15      142.19      8.44 o
   9   6   9        0.85        0.56      0.28 o
  10   6   9        0.56        0.15      0.30 o
  11   6   9       22.64       28.16      1.87 o
  -4   7   9       20.84       23.18      1.53 o
  -3   7   9       18.05       18.75      0.84 o
  -2   7   9        2.71        4.00      0.68 o
  -1   7   9        1.86        2.98      0.36 o
   0   7   9       81.40       78.94      2.30 o
   1   7   9        0.00        0.50      0.26 o
   2   7   9       10.35        7.51      0.36 o
   3   7   9       32.09       26.93      0.89 o
   4   7   9        0.36        0.32      0.16 o
   5   7   9        0.10        1.11      0.98 o
   6   7   9       32.98       33.24      1.22 o
   7   7   9        7.42        6.70      0.68 o
   8   7   9      106.26      100.51      4.20 o
   9   7   9        1.49        2.07      0.72 o
  10   7   9       73.18       69.21      2.33 o
  11   7   9        0.72        0.17      0.59 o
  -4   8   9        0.01       -0.17      0.42 o
  -3   8   9        0.86        0.72      0.30 o
  -2   8   9       41.18       43.20      1.47 o
  -1   8   9        6.11        6.15      0.48 o
   0   8   9      245.62      230.95      6.24 o
   1   8   9       16.99       13.29      0.63 o
   2   8   9        0.23        0.15      0.18 o
   3   8   9        4.78        3.23      0.26 o
   4   8   9       18.35       12.98      0.50 o
   5   8   9      183.72      170.64      5.00 o
   6   8   9        5.67        5.54      0.51 o
   7   8   9        0.06        0.71      0.47 o
   8   8   9        0.08        0.54      0.28 o
   9   8   9        5.90        4.61      0.47 o
  10   8   9       64.52       66.03      2.63 o
  -3   9   9       12.65       13.93      0.78 o
  -2   9   9       38.87       39.75      1.44 o
  -1   9   9        3.11        2.54      0.36 o
   0   9   9        3.35        3.28      0.36 o
   1   9   9        6.75        7.76      0.48 o
   2   9   9        9.15        9.43      0.54 o
   3   9   9       25.27       16.36      0.58 o
   4   9   9       94.49       92.39      2.21 o
   5   9   9       30.04       25.37      1.01 o
   6   9   9        7.53        9.63      0.89 o
   7   9   9       17.04       16.66      1.40 o
   8   9   9       17.21       15.21      0.77 o
   9   9   9        1.46        1.32      0.35 o
  10   9   9        0.48        0.16      0.35 o
  -2  10   9        0.02        0.28      0.33 o
  -1  10   9      103.71       98.74      2.94 o
   0  10   9        7.55        6.52      0.51 o
   1  10   9        0.09        0.14      0.64 o
   2  10   9      101.84       92.20      2.69 o
   3  10   9       31.31       28.82      0.89 o
   4  10   9        2.44        2.01      0.35 o
   5  10   9       54.95       53.47      2.76 o
   6  10   9        5.57        6.62      0.53 o
   7  10   9      102.59      102.04      3.20 o
   8  10   9        9.71       10.08      0.81 o
   9  10   9        2.74        3.87      0.47 o
  10  10   9       14.30       13.66      1.02 o
  -1  11   9        9.00       10.93      0.69 o
   0  11   9       13.46       12.92      0.71 o
   1  11   9       14.73       17.58      0.81 o
   2  11   9        6.63        6.24      0.48 o
   3  11   9       95.46       97.68      2.85 o
   4  11   9       36.32       29.84      1.16 o
   5  11   9       21.55       26.13      1.10 o
   6  11   9        3.81        5.68      0.47 o
   7  11   9        6.31        5.62      0.53 o
   8  11   9        1.27        2.20      0.36 o
   9  11   9       11.49       11.45      0.98 o
  10  11   9        1.53        1.95      0.51 o
  -1  12   9        3.67        5.43      0.76 o
   0  12   9        0.33        0.59      0.55 o
   1  12   9       66.70       76.21      2.37 o
   2  12   9        9.25        9.21      0.59 o
   3  12   9       11.96       12.17      0.69 o
   4  12   9        4.74        4.84      0.59 o
   5  12   9        7.76        9.77      0.65 o
   6  12   9       10.88       10.06      0.67 o
   7  12   9       12.64       16.13      1.15 o
   8  12   9        2.64        1.62      0.36 o
   0  13   9       18.89       23.07      1.44 o
   1  13   9       14.09       17.93      0.89 o
   2  13   9        0.38        0.93      0.33 o
   3  13   9       34.80       36.56      1.87 o
   4  13   9        2.33        2.71      0.51 o
   6  13   9        5.55        6.11      0.93 o
   7  13   9        7.40        7.97      1.02 o
   2  14   9        4.85        7.89      0.93 o
  -1  -7  10        6.91       10.77      1.02 o
   0  -7  10        1.21        1.47      0.41 o
   1  -7  10        0.25        0.19      0.33 o
   2  -7  10        2.00        3.58      0.47 o
   3  -7  10        0.02       -0.28      0.28 o
  -3  -6  10       19.37       21.97      1.36 o
  -2  -6  10       19.22       20.86      0.99 o
  -1  -6  10       17.01       16.67      0.87 o
   0  -6  10        9.40       13.20      0.75 o
   1  -6  10        1.03        1.69      0.39 o
   2  -6  10        4.28        2.89      0.41 o
   3  -6  10        3.31        2.72      0.41 o
   4  -6  10        1.61        0.68      0.42 o
   5  -6  10        0.17        0.34      0.42 o
   6  -6  10        0.48        0.42      0.51 o
  -4  -5  10        0.76        0.42      0.51 o
  -3  -5  10        0.46       -0.34      0.35 o
  -2  -5  10        3.26        3.10      0.45 o
  -1  -5  10       22.04       25.54      1.07 o
   0  -5  10        5.54        6.45      0.54 o
   1  -5  10        4.70        5.43      0.51 o
   2  -5  10       26.24       26.40      1.07 o
   3  -5  10        3.70        2.87      0.39 o
   4  -5  10        5.82        6.75      0.53 o
   5  -5  10        8.00        6.02      0.68 o
   6  -5  10        9.78       12.22      1.19 o
  -4  -4  10        1.30        1.48      0.42 o
  -3  -4  10        2.06        2.83      0.45 o
  -2  -4  10        9.91        9.12      0.60 o
  -1  -4  10        4.63        4.95      0.51 o
   0  -4  10        6.14        4.44      0.45 o
   1  -4  10        9.59        8.52      0.57 o
   2  -4  10       13.95       10.88      0.63 o
   3  -4  10        4.76        6.05      0.51 o
   4  -4  10        0.41        1.15      0.34 o
   5  -4  10       53.24       62.14      1.97 o
   6  -4  10       25.77       29.78      1.53 o
  -5  -3  10        0.25        0.39      0.39 o
  -4  -3  10        2.09        2.83      0.45 o
  -3  -3  10        2.19        2.02      0.39 o
  -2  -3  10        4.84        4.76      0.48 o
  -1  -3  10        1.63        1.66      0.36 o
   0  -3  10        6.62        3.87      0.81 o
   1  -3  10       39.17       37.60      1.32 o
   2  -3  10        2.73        2.21      0.36 o
   3  -3  10        1.65        1.72      0.33 o
   4  -3  10        5.52        6.43      0.55 o
   5  -3  10       14.25       15.04      0.75 o
   6  -3  10        6.93        7.24      0.53 o
  -5  -2  10        1.88        2.69      0.45 o
  -4  -2  10       11.64       11.94      0.71 o
  -3  -2  10       12.15       14.41      0.77 o
  -2  -2  10       28.55       28.09      1.07 o
  -1  -2  10        7.50        9.58      0.85 o
   0  -2  10       81.47       77.26      2.36 o
   1  -2  10       20.07       23.58      0.95 o
   2  -2  10        0.73        1.56      0.33 o
   3  -2  10        3.20        4.06      0.39 o
   4  -2  10       35.05       32.78      1.16 o
   5  -2  10       43.87       51.36      1.67 o
   6  -2  10        0.44        0.44      0.28 o
  -5  -1  10       10.22       12.47      1.02 o
  -4  -1  10        7.98        6.43      0.57 o
  -3  -1  10        0.74        0.30      0.89 o
  -2  -1  10       16.13       17.12      0.81 o
  -1  -1  10       10.95       11.65      0.63 o
   0  -1  10      139.99      148.67      4.20 o
   1  -1  10       36.12       41.20      1.40 o
   2  -1  10        0.11       -0.11      0.26 o
   3  -1  10        0.23       -0.05      0.26 o
   4  -1  10       23.81       18.18      0.81 o
   5  -1  10        4.79        5.71      0.36 o
   6  -1  10       59.84       51.73      1.36 o
   7  -1  10        0.76        0.42      0.34 o
   8  -1  10        0.89        0.93      0.42 o
  -5   0  10        3.68        3.22      0.59 o
  -4   0  10       13.87       17.22      1.10 o
  -3   0  10        0.77        0.30      0.33 o
  -2   0  10        3.28        1.95      0.36 o
  -1   0  10       71.34       73.98      2.23 o
   0   0  10       23.34       19.39      0.83 o
   1   0  10      412.99      419.32      9.27 o
   2   0  10        1.70        1.70      0.22 o
   3   0  10       23.00       21.34      0.78 o
   4   0  10       39.69       46.81      1.22 o
   5   0  10      177.37      162.55      3.71 o
   6   0  10       31.17       26.03      0.79 o
   7   0  10       22.10       25.56      1.05 o
   8   0  10        2.98        3.72      0.45 o
  10   0  10        0.02       -0.42      0.42 o
  -5   1  10        1.18        0.17      0.42 o
  -4   1  10       10.67        9.42      0.85 o
  -3   1  10        2.22        1.51      0.29 o
  -2   1  10       75.15       80.12      1.98 o
  -1   1  10       54.43       55.36      1.43 o
   0   1  10       93.63       99.56      2.37 o
   1   1  10       28.48       26.71      0.81 o
   2   1  10       31.49       29.92      0.84 o
   3   1  10       84.13       68.68      1.67 o
   4   1  10        1.71        1.44      0.30 o
   5   1  10       11.01       12.08      0.48 o
   6   1  10        5.98        5.71      0.45 o
   7   1  10        0.10       -0.08      0.26 o
   8   1  10       96.69       96.37      6.87 o
   9   1  10        0.48        0.17      0.33 o
  -5   2  10        0.82        0.97      0.39 o
  -4   2  10       50.24       56.28      3.39 o
  -3   2  10        4.13        4.53      0.45 o
  -2   2  10      170.66      180.36      4.70 o
  -1   2  10        2.13        2.16      0.33 o
   0   2  10      119.06      122.58      2.87 o
   1   2  10       86.29       90.02      2.14 o
   2   2  10       12.73       14.48      0.50 o
   3   2  10       68.73       73.46      1.80 o
   4   2  10       16.01       13.08      0.47 o
   5   2  10       34.62       29.02      0.88 o
   6   2  10       36.80       31.13      1.44 o
   7   2  10        3.56        2.02      0.33 o
   8   2  10       36.63       36.32      1.61 o
   9   2  10        2.91        1.64      0.39 o
  -5   3  10        1.07        1.44      0.39 o
  -4   3  10        6.26        7.23      0.57 o
  -3   3  10        3.27        3.74      0.42 o
  -2   3  10        5.85        7.13      0.54 o
  -1   3  10       30.84       30.17      0.97 o
   0   3  10      106.54      103.96      2.97 o
   1   3  10      131.03      135.05      4.14 o
   2   3  10      126.19      130.51      3.02 o
   3   3  10        3.65        3.88      0.31 o
   4   3  10       34.31       34.90      0.96 o
   5   3  10       70.87       67.42      1.65 o
   6   3  10       47.22       48.84      1.62 o
   7   3  10       23.63       20.95      1.61 o
   8   3  10       77.68       74.33      4.41 o
   9   3  10       11.13        8.92      0.93 o
  10   3  10        0.02        0.38      0.36 o
  -5   4  10       13.17       16.11      0.81 o
  -4   4  10       13.03       13.11      0.72 o
  -3   4  10        4.54        5.05      0.48 o
  -2   4  10        7.35        8.10      0.54 o
  -1   4  10        6.44        5.89      0.37 o
   0   4  10       21.94       24.34      0.92 o
   1   4  10      556.04      546.72     12.01 o
   2   4  10      300.37      295.27      6.59 o
   3   4  10      253.15      234.48      5.26 o
   4   4  10       41.40       43.04      1.12 o
   5   4  10        1.60        0.99      0.21 o
   6   4  10        1.48        1.54      0.33 o
   7   4  10       17.31       16.60      0.77 o
   8   4  10        4.40        5.83      0.51 o
   9   4  10        3.16        4.55      0.47 o
  10   4  10        0.68        1.00      0.39 o
  -4   5  10        0.39        0.68      0.36 o
  -3   5  10        0.20        0.00      0.30 o
  -2   5  10        1.83        1.85      0.36 o
  -1   5  10        1.04        1.13      0.30 o
   0   5  10       67.98       65.31      1.94 o
   1   5  10        2.42        3.85      0.29 o
   2   5  10       34.83       30.28      1.06 o
   3   5  10      285.54      286.89      6.39 o
   4   5  10      127.54      109.03      2.55 o
   5   5  10       73.16       73.67      2.34 o
   6   5  10       18.92       17.99      0.83 o
   7   5  10       24.38       25.42      1.04 o
   8   5  10       43.27       42.31      1.52 o
   9   5  10       10.35       11.72      1.74 o
  10   5  10        9.53        9.26      0.76 o
  11   5  10        0.01       -0.25      0.51 o
  -4   6  10       17.66       15.55      0.81 o
  -3   6  10       59.38       55.91      1.80 o
  -2   6  10       30.87       29.91      1.11 o
  -1   6  10        2.01        3.66      0.59 o
   0   6  10        7.66        7.47      0.48 o
   1   6  10      118.94      118.56      2.79 o
   2   6  10       75.30       75.08      1.85 o
   3   6  10       39.49       36.85      1.02 o
   4   6  10       79.60       70.25      1.72 o
   5   6  10      163.17      162.42      4.79 o
   6   6  10       47.03       41.25      1.46 o
   7   6  10       10.56        8.82      0.59 o
   8   6  10      101.39       93.07      2.96 o
   9   6  10       29.67       30.27      1.22 o
  10   6  10       45.24       48.65      2.71 o
  11   6  10        2.80        2.63      0.68 o
  -3   7  10        6.13        7.11      0.68 o
  -2   7  10       35.26       31.99      1.70 o
  -1   7  10        3.02        2.56      0.36 o
   0   7  10      195.93      185.17      5.08 o
   1   7  10      111.81      102.66      2.46 o
   2   7  10       16.03       18.03      0.62 o
   3   7  10        0.10        0.30      0.17 o
   4   7  10        0.03        0.31      0.18 o
   5   7  10      515.15      506.71     14.35 o
   6   7  10       34.95       27.77      1.10 o
   7   7  10      166.96      161.73      4.82 o
   8   7  10       48.07       53.35      1.85 o
   9   7  10        7.88        5.24      0.51 o
  10   7  10        5.48        4.88      0.53 o
  -3   8  10        5.48        6.26      0.81 o
  -2   8  10        4.78        3.80      0.45 o
  -1   8  10       18.05       17.42      1.15 o
   0   8  10       23.59       18.38      0.81 o
   1   8  10       36.96       34.13      1.17 o
   2   8  10      135.82      120.84      2.84 o
   3   8  10        0.17       -0.10      0.24 o
   4   8  10       50.44       49.36      1.29 o
   5   8  10        8.87        7.27      0.55 o
   6   8  10        7.55        7.47      0.53 o
   7   8  10      201.08      203.57      6.02 o
   8   8  10        0.97        1.73      0.35 o
   9   8  10        8.97        7.30      0.59 o
  10   8  10       16.40       21.01      1.00 o
  -2   9  10        1.99        2.46      0.55 o
  -1   9  10        4.67        5.14      0.48 o
   0   9  10       19.44       16.04      0.78 o
   1   9  10        3.05        2.86      0.42 o
   2   9  10       31.23       24.14      0.93 o
   3   9  10       10.53       11.62      0.50 o
   4   9  10        0.00        0.22      0.26 o
   5   9  10        0.24        0.02      0.26 o
   6   9  10       89.04       89.47      2.84 o
   7   9  10        2.11        2.42      0.35 o
   8   9  10        3.78        3.37      0.42 o
   9   9  10       65.62       64.66      2.21 o
  10   9  10        3.12        2.85      0.42 o
  -1  10  10        3.69        2.40      0.39 o
   0  10  10        1.97        1.02      0.36 o
   1  10  10        0.04       -0.24      0.24 o
   2  10  10       74.96       72.80      2.33 o
   3  10  10       21.36       16.08      0.72 o
   4  10  10      149.29      136.42      4.13 o
   5  10  10       54.94       61.92      2.09 o
   6  10  10        0.37       -0.18      0.30 o
   7  10  10        1.63        1.92      0.64 o
   8  10  10       21.81       24.51      1.06 o
   9  10  10        6.93        6.05      0.53 o
  -1  11  10        9.83       11.71      1.02 o
   0  11  10       12.10       11.81      0.69 o
   1  11  10       52.07       51.48      1.71 o
   2  11  10       44.70       53.18      2.76 o
   3  11  10        0.76        1.02      0.30 o
   4  11  10        0.01        0.05      0.38 o
   5  11  10       19.40       16.50      0.86 o
   6  11  10       13.99       13.85      0.73 o
   7  11  10       48.78       52.02      2.12 o
   8  11  10        5.27        4.66      0.47 o
   9  11  10        0.67        1.02      0.42 o
   0  12  10       10.04       11.11      1.02 o
   1  12  10       11.43       10.60      0.69 o
   2  12  10        3.94        3.84      0.45 o
   3  12  10       33.50       36.69      1.29 o
   4  12  10        1.20        0.85      0.42 o
   5  12  10        2.15        2.76      0.41 o
   6  12  10        9.04        9.79      0.65 o
   7  12  10        5.60        4.67      0.51 o
   8  12  10        4.98        5.75      0.53 o
   9  12  10        2.84        2.29      0.51 o
   2  13  10        1.58        1.31      0.36 o
   3  13  10        1.03        0.93      0.42 o
   4  13  10        1.33        1.61      0.42 o
   5  13  10        6.66       11.20      0.93 o
   6  13  10       14.67       17.39      0.92 o
   7  13  10        6.53        8.67      0.67 o
   1  -6  11       10.16        9.36      0.69 o
   2  -6  11        0.00        0.09      0.33 o
   3  -6  11        5.16        6.53      0.93 o
   4  -6  11        2.93        4.92      0.76 o
  -2  -5  11       11.34       13.23      1.10 o
  -1  -5  11        1.97        2.50      0.51 o
   0  -5  11       12.03       10.60      0.93 o
   1  -5  11       12.13       12.67      0.75 o
   2  -5  11        1.79        3.05      0.45 o
   3  -5  11        0.42        0.44      0.35 o
   4  -5  11       37.48       45.39      1.61 o
   5  -5  11       28.23       35.12      1.78 o
  -3  -4  11        0.12        0.51      0.51 o
  -2  -4  11        0.56        0.93      0.39 o
  -1  -4  11       34.18       41.52      1.50 o
   0  -4  11        4.31        3.36      0.45 o
   1  -4  11        1.15        1.87      0.39 o
   2  -4  11        0.76        0.75      0.33 o
   3  -4  11        0.13        0.56      0.33 o
   4  -4  11        1.57        1.95      0.41 o
   5  -4  11        0.75        1.42      0.39 o
   6  -4  11        0.02        0.25      0.42 o
  -3  -3  11        0.54        0.97      0.39 o
  -2  -3  11        0.82        0.41      0.59 o
  -1  -3  11       28.55       33.79      2.16 o
   0  -3  11        0.02        0.05      0.33 o
   1  -3  11        8.19        9.23      0.63 o
   2  -3  11        5.21        4.44      0.45 o
   3  -3  11        0.66        0.32      0.28 o
   4  -3  11        0.11        0.42      0.28 o
   5  -3  11       15.85       17.16      0.83 o
   6  -3  11       15.99       19.95      1.36 o
  -4  -2  11        0.08       -0.23      0.64 o
  -3  -2  11        0.11        0.22      0.42 o
  -2  -2  11        2.55        3.34      0.45 o
  -1  -2  11        1.25        1.28      0.36 o
   0  -2  11        1.04        0.17      0.30 o
   1  -2  11      113.79      113.07      3.31 o
   2  -2  11       56.18       57.39      1.85 o
   3  -2  11        4.08        2.95      0.39 o
   4  -2  11        3.62        5.20      0.45 o
   5  -2  11        4.07        4.05      0.45 o
   6  -2  11        0.18        0.08      0.28 o
   7  -2  11       17.93       21.63      1.44 o
  -4  -1  11       16.79       19.41      0.95 o
  -3  -1  11        0.18        0.08      0.36 o
  -2  -1  11        1.81        2.12      0.42 o
  -1  -1  11        7.28        7.32      0.57 o
   0  -1  11        0.60        1.46      0.36 o
   1  -1  11       75.10       68.15      2.11 o
   2  -1  11       35.65       32.09      1.20 o
   3  -1  11      193.62      183.31      8.78 o
   4  -1  11       16.93       19.68      1.06 o
   5  -1  11       14.77       13.16      0.76 o
   6  -1  11        2.41        2.87      0.39 o
   7  -1  11        3.00        2.97      0.59 o
  -4   0  11       80.82       87.72      3.65 o
  -3   0  11       33.51       34.97      1.32 o
  -2   0  11      121.61      140.12      4.02 o
  -1   0  11       23.93       22.62      0.95 o
   0   0  11       54.65       64.80      2.03 o
   1   0  11       92.04       89.50      4.67 o
   2   0  11      101.67      100.95      4.03 o
   3   0  11       10.15       10.97      0.81 o
   4   0  11        8.03        6.02      0.42 o
   5   0  11        1.73        3.28      0.29 o
   6   0  11       17.18       14.94      0.58 o
   7   0  11       17.78       17.03      0.85 o
   8   0  11        0.47        0.62      0.33 o
   9   0  11       39.42       40.72      2.12 o
  -4   1  11        1.48        1.10      0.51 o
  -3   1  11        6.64        6.28      0.76 o
  -2   1  11       42.08       43.67      1.52 o
  -1   1  11        0.01       -0.17      0.30 o
   0   1  11       27.60       28.50      1.08 o
   1   1  11        3.03        3.91      0.32 o
   2   1  11      119.38      119.70      2.81 o
   3   1  11       15.10       16.56      0.60 o
   4   1  11       14.32       16.54      0.58 o
   5   1  11       26.13       19.96      0.65 o
   6   1  11       17.90       17.11      0.81 o
   7   1  11        3.95        2.52      0.39 o
   8   1  11       19.12       18.37      1.23 o
   9   1  11        1.34        3.48      0.45 o
  10   1  11        1.01        1.19      0.59 o
  -4   2  11        1.48        1.61      0.51 o
  -3   2  11        0.80        0.30      0.30 o
  -2   2  11        3.21        4.94      0.41 o
  -1   2  11      107.88      101.79      2.47 o
   0   2  11      184.99      194.10      5.38 o
   1   2  11        0.03        0.11      0.27 o
   2   2  11        0.11        0.04      0.55 o
   3   2  11       28.29       29.80      0.86 o
   4   2  11       72.25       62.60      1.57 o
   5   2  11      142.91      134.15      3.11 o
   6   2  11        0.00       -0.03      0.26 o
   7   2  11       17.40       17.61      0.83 o
   8   2  11       17.95       16.27      0.81 o
   9   2  11        7.32        6.47      1.06 o
  10   2  11        1.50        1.70      0.59 o
  -4   3  11        9.25       10.67      0.69 o
  -3   3  11       15.18       15.33      0.76 o
  -2   3  11        0.38        0.98      0.33 o
  -1   3  11       23.44       24.97      0.80 o
   0   3  11        1.95        3.21      0.31 o
   1   3  11      403.09      414.66      9.20 o
   2   3  11      225.53      218.94      4.93 o
   3   3  11       81.48       89.37      2.14 o
   4   3  11       15.43       10.89      0.47 o
   5   3  11       32.03       30.59      0.87 o
   6   3  11        3.06        3.40      0.39 o
   7   3  11       97.87       92.55      3.39 o
   8   3  11        0.17        2.36      1.19 o
   9   3  11        6.27        7.81      0.93 o
  10   3  11        1.61        0.89      0.55 o
  -4   4  11        1.21        0.86      0.39 o
  -3   4  11        0.17        0.13      0.30 o
  -2   4  11        3.21        2.96      0.39 o
  -1   4  11       15.86       13.02      0.55 o
   0   4  11       28.36       26.07      0.87 o
   1   4  11       24.22       22.54      0.73 o
   2   4  11        7.08        6.77      0.41 o
   3   4  11       52.59       48.21      1.27 o
   4   4  11        7.11        5.69      0.36 o
   5   4  11       14.50       16.24      0.58 o
   6   4  11        1.84        1.11      0.30 o
   7   4  11        2.36        1.93      0.36 o
   8   4  11       10.94       12.06      0.71 o
   9   4  11        7.96        7.65      0.59 o
  10   4  11       34.68       34.98      2.04 o
  -4   5  11        6.12        4.75      0.76 o
  -3   5  11        5.31        5.98      0.72 o
  -2   5  11       14.58       12.52      0.66 o
  -1   5  11        0.02       -0.24      0.24 o
   0   5  11       54.06       56.02      1.45 o
   1   5  11       19.16       20.42      0.68 o
   2   5  11        5.97        5.89      0.49 o
   3   5  11       22.19       23.56      0.79 o
   4   5  11       40.97       38.53      1.07 o
   5   5  11       56.75       51.11      1.74 o
   6   5  11        4.28        3.03      0.39 o
   7   5  11        4.90        4.25      0.45 o
   8   5  11       31.67       28.02      1.13 o
   9   5  11       87.12       90.23      2.93 o
  10   5  11        3.01        2.78      0.45 o
  -3   6  11        0.24       -0.13      0.33 o
  -2   6  11        6.07        4.64      0.48 o
  -1   6  11        1.50        2.04      0.36 o
   0   6  11       42.63       42.64      1.41 o
   1   6  11       67.06       62.15      1.58 o
   2   6  11        1.82        1.82      0.33 o
   3   6  11       18.44       15.99      0.58 o
   4   6  11       38.80       32.25      0.92 o
   5   6  11      155.86      145.18      4.34 o
   6   6  11        6.52        6.15      0.51 o
   7   6  11      171.35      174.49      5.21 o
   8   6  11       10.27       10.55      0.65 o
   9   6  11       24.58       25.17      1.40 o
  10   6  11        1.65        1.97      0.41 o
  -2   7  11        0.28       -0.17      0.34 o
  -1   7  11        2.57        1.74      0.33 o
   0   7  11        5.06        4.20      0.42 o
   1   7  11        3.32        2.91      0.36 o
   2   7  11       88.77       80.62      1.98 o
   3   7  11        0.34       -0.10      0.18 o
   4   7  11       11.47        9.19      0.44 o
   5   7  11      133.35      132.27      4.01 o
   6   7  11        1.04        1.55      0.42 o
   7   7  11       11.69        9.95      0.68 o
   8   7  11       20.72       21.11      0.98 o
   9   7  11       13.01       13.43      0.77 o
  10   7  11        8.98        7.92      0.65 o
  -2   8  11       11.31       12.51      0.72 o
  -1   8  11        6.59        4.16      0.42 o
   0   8  11        8.83        6.80      0.54 o
   1   8  11       16.70       13.24      0.66 o
   2   8  11        2.19        2.79      0.29 o
   3   8  11       22.65       22.74      0.74 o
   4   8  11        7.43        6.09      0.37 o
   5   8  11       11.82       11.75      0.67 o
   6   8  11      140.94      148.13      4.46 o
   7   8  11        5.43        5.99      0.53 o
   8   8  11       30.84       34.35      1.34 o
   9   8  11        7.30        7.25      0.57 o
  10   8  11        5.69        6.28      0.76 o
  -1   9  11        0.08       -0.08      0.30 o
   0   9  11        2.39        3.00      0.39 o
   1   9  11        8.42        9.81      0.60 o
   2   9  11        4.04        3.23      0.38 o
   3   9  11       16.89       17.67      0.64 o
   4   9  11       35.18       33.84      1.48 o
   5   9  11        2.36        3.99      0.47 o
   6   9  11       67.88       70.79      2.33 o
   7   9  11        1.36        2.45      0.41 o
   8   9  11       14.61       16.42      0.86 o
   9   9  11        9.16        9.19      0.67 o
   0  10  11       19.79       20.15      0.90 o
   1  10  11        0.00       -0.23      0.26 o
   2  10  11       19.39       19.33      0.84 o
   3  10  11        0.55        0.67      0.26 o
   4  10  11        0.52        0.75      0.33 o
   5  10  11        0.38        0.39      0.28 o
   6  10  11       12.07       13.34      0.73 o
   7  10  11        5.75        5.88      0.53 o
   8  10  11        6.77        7.46      0.61 o
   9  10  11        0.13        0.25      0.33 o
   0  11  11        0.55        0.13      0.36 o
   1  11  11        8.21        7.23      0.57 o
   2  11  11       11.55       10.49      0.66 o
   3  11  11        2.86        1.58      0.36 o
   4  11  11       21.93       19.26      1.19 o
   5  11  11        0.17        0.34      0.28 o
   6  11  11        2.18        3.42      0.42 o
   7  11  11        0.74        1.40      0.36 o
   8  11  11        0.56        0.64      0.35 o
   1  12  11        1.91        1.78      0.59 o
   2  12  11        0.62        1.48      0.36 o
   3  12  11        0.51        1.44      0.51 o
   4  12  11        7.57        7.72      0.76 o
   5  12  11        8.89       12.68      0.77 o
   6  12  11        1.42        1.36      0.36 o
   7  12  11        8.07        9.98      1.10 o
   8  12  11        1.35        1.27      0.42 o
   3  13  11        1.74        2.04      0.59 o
   4  13  11        0.03        0.17      0.42 o
   5  13  11        2.93        4.33      0.68 o
   6  13  11       24.34       28.35      1.24 o
   2  -5  12        8.82       10.01      1.10 o
   3  -5  12        0.02       -0.42      0.51 o
   4  -5  12        3.09        3.31      0.68 o
   0  -4  12        4.22        3.17      0.51 o
   1  -4  12       16.74       17.46      0.87 o
   2  -4  12        1.11        0.69      0.35 o
   3  -4  12        1.45        2.03      0.42 o
   4  -4  12        5.27        6.49      0.57 o
   5  -4  12        1.00        1.12      0.39 o
   6  -4  12        6.47        8.91      0.85 o
  -1  -3  12        0.51        0.65      0.39 o
   0  -3  12        0.69        0.06      0.33 o
   1  -3  12        0.03        0.57      0.33 o
   2  -3  12        0.02       -0.28      0.28 o
   3  -3  12       24.06       27.90      1.13 o
   4  -3  12        8.23       13.04      0.75 o
   5  -3  12        7.44        8.51      0.63 o
   6  -3  12        0.59        0.96      0.98 o
  -2  -2  12       10.50       12.37      0.75 o
  -1  -2  12        1.70        2.02      0.42 o
   0  -2  12        0.27        0.55      0.36 o
   1  -2  12        4.35        4.67      0.51 o
   2  -2  12        1.02        0.15      0.33 o
   3  -2  12       27.47       28.63      1.13 o
   4  -2  12        6.91        6.57      0.54 o
   5  -2  12        0.56        0.79      0.33 o
   6  -2  12        6.82        6.98      0.57 o
   7  -2  12        1.12        1.70      0.68 o
  -3  -1  12        4.27        3.21      0.48 o
  -2  -1  12       17.37       20.80      0.99 o
  -1  -1  12        1.40        2.12      0.42 o
   0  -1  12        5.39        7.07      0.57 o
   1  -1  12        0.42        0.21      0.51 o
   2  -1  12        9.72       10.26      0.85 o
   3  -1  12        0.97        0.83      0.33 o
   4  -1  12        0.01        0.25      0.28 o
   5  -1  12        0.04        0.24      0.34 o
   6  -1  12        0.16        0.48      0.28 o
  -3   0  12        2.03        1.85      0.45 o
  -2   0  12        0.95        0.64      0.51 o
  -1   0  12        1.81        2.16      0.42 o
   0   0  12       12.47       13.89      0.75 o
   1   0  12       18.66       21.19      0.95 o
   2   0  12        6.35        7.65      0.54 o
   3   0  12        0.83        0.05      0.28 o
   4   0  12        0.16        0.99      0.42 o
   5   0  12        9.27       10.09      0.76 o
   6   0  12        0.02        0.25      0.42 o
   7   0  12       17.80       16.97      1.27 o
   8   0  12        2.77        2.38      0.59 o
  -3   1  12        0.46        1.70      0.59 o
  -2   1  12       19.75       19.69      1.10 o
  -1   1  12       19.30       16.73      0.81 o
   0   1  12       48.53       50.31      1.70 o
   1   1  12        3.07        3.34      0.45 o
   2   1  12        5.39        4.33      0.45 o
   3   1  12       20.03       22.83      0.76 o
   4   1  12       11.50        9.38      0.46 o
   5   1  12        1.42        2.49      0.27 o
   6   1  12        2.99        2.81      0.39 o
   7   1  12        1.25        1.94      0.39 o
   8   1  12        9.54       11.77      0.71 o
   9   1  12       47.71       54.48      3.10 o
  -3   2  12       39.77       42.92      2.04 o
  -2   2  12        5.22        3.90      0.68 o
  -1   2  12       14.23       15.08      0.63 o
   0   2  12       61.35       59.56      1.56 o
   1   2  12      154.14      162.06      4.77 o
   2   2  12      288.82      302.95      6.80 o
   3   2  12       35.60       30.75      0.91 o
   4   2  12        0.02        0.29      0.21 o
   5   2  12       34.03       30.83      0.91 o
   6   2  12       19.00       17.59      1.15 o
   7   2  12        0.57        0.22      0.26 o
   8   2  12       17.12       14.85      0.77 o
   9   2  12        0.82       -0.01      0.55 o
  -3   3  12        0.14       -0.33      0.33 o
  -2   3  12       22.55       24.75      0.99 o
  -1   3  12       13.79       14.48      0.69 o
   0   3  12       28.35       28.05      1.11 o
   1   3  12       54.70       52.10      1.40 o
   2   3  12       24.67       22.16      0.87 o
   3   3  12       16.31       17.69      0.62 o
   4   3  12       82.37       85.22      2.08 o
   5   3  12        7.94        6.44      0.39 o
   6   3  12        1.64        1.71      0.33 o
   7   3  12        5.50        3.04      0.39 o
   8   3  12        8.32       10.98      0.69 o
   9   3  12       18.43       18.97      0.95 o
  10   3  12        0.23        0.76      0.59 o
  -3   4  12        0.09        0.08      0.36 o
  -2   4  12        1.88        0.25      0.33 o
  -1   4  12       20.30       17.08      1.06 o
   0   4  12        5.53        5.40      0.41 o
   1   4  12       30.23       29.82      0.95 o
   2   4  12      133.72      127.64      3.02 o
   3   4  12       10.10        9.14      0.46 o
   4   4  12        4.57        5.02      0.36 o
   5   4  12        0.23        0.05      0.18 o
   6   4  12        9.06        8.79      0.57 o
   7   4  12        6.14        7.34      0.57 o
   8   4  12        0.04       -0.08      0.33 o
   9   4  12       30.50       35.83      1.95 o
  10   4  12       35.66       42.16      2.38 o
  -3   5  12        1.72        1.95      0.59 o
  -2   5  12       21.74       22.15      1.06 o
  -1   5  12        0.01        0.00      0.30 o
   0   5  12       14.23       13.73      0.58 o
   1   5  12       27.22       26.21      2.46 o
   2   5  12        0.57        0.19      0.21 o
   3   5  12       10.93       10.39      0.47 o
   4   5  12        0.72        0.64      0.21 o
   5   5  12        0.31        0.28      0.26 o
   6   5  12       65.10       55.67      1.88 o
   7   5  12        0.74        1.97      0.36 o
   8   5  12        7.75        5.43      0.51 o
   9   5  12        3.81        5.56      0.57 o
  10   5  12        0.22        0.42      0.51 o
  -2   6  12        0.29        0.07      0.64 o
  -1   6  12        4.90        4.16      0.42 o
   0   6  12       12.76       12.36      1.23 o
   1   6  12        9.18        8.93      0.46 o
   2   6  12        0.15        1.14      0.39 o
   3   6  12        4.64        4.55      0.32 o
   4   6  12       25.33       22.97      0.74 o
   5   6  12       12.49       11.03      0.65 o
   6   6  12        8.18       10.38      0.65 o
   7   6  12       15.43       13.05      0.71 o
   8   6  12        2.84        2.67      0.41 o
   9   6  12       40.28       43.64      1.64 o
  -2   7  12        0.85        0.93      0.51 o
  -1   7  12        9.88        9.49      0.60 o
   0   7  12        5.65        5.79      0.85 o
   1   7  12        5.35        4.90      0.45 o
   2   7  12        0.88        0.83      0.24 o
   3   7  12       23.86       20.88      0.69 o
   4   7  12        0.06       -0.21      0.21 o
   5   7  12       26.01       27.31      1.13 o
   6   7  12        0.02        0.36      0.28 o
   7   7  12        0.01        0.00      0.34 o
   8   7  12       66.26       73.01      2.59 o
   9   7  12        5.34        3.68      0.47 o
  -1   8  12        6.91        5.28      0.51 o
   0   8  12        0.92        0.25      0.30 o
   1   8  12        0.00        0.07      0.26 o
   2   8  12        1.50        1.27      0.33 o
   3   8  12       29.33       32.24      0.97 o
   4   8  12        9.53        7.89      0.44 o
   5   8  12       19.74       17.62      0.83 o
   6   8  12       71.55       74.71      2.45 o
   7   8  12        8.98       10.69      0.67 o
   8   8  12       12.35       11.20      1.40 o
   9   8  12       12.41       14.74      0.83 o
   0   9  12       22.12       19.77      0.90 o
   1   9  12       15.59       15.00      0.75 o
   2   9  12       44.68       43.48      1.47 o
   3   9  12        0.10       -0.15      0.21 o
   4   9  12       18.47       16.54      1.02 o
   5   9  12        6.26        7.07      0.57 o
   6   9  12        0.08       -0.06      0.33 o
   7   9  12        0.75        1.19      0.36 o
   8   9  12        2.09        3.37      0.42 o
   9   9  12        0.47        0.93      0.42 o
   1  10  12        2.99        4.77      0.55 o
   2  10  12       10.36        7.02      0.57 o
   3  10  12       31.83       30.43      1.13 o
   4  10  12        0.76        0.69      0.33 o
   5  10  12       22.38       26.97      1.31 o
   6  10  12        2.29        2.23      0.68 o
   7  10  12       16.16       21.02      0.98 o
   8  10  12       15.79       16.65      0.89 o
   1  11  12        2.58        3.05      0.59 o
   2  11  12       24.38       31.06      1.17 o
   3  11  12        4.40        3.44      0.42 o
   4  11  12       32.28       36.05      1.87 o
   5  11  12        1.31        1.13      0.39 o
   6  11  12        1.71        2.49      0.42 o
   7  11  12       37.63       44.73      1.67 o
   2  12  12        0.33        0.68      0.51 o
   4  12  12        8.92       10.77      0.93 o
   5  12  12        0.66        0.42      0.51 o
   6  12  12       16.01       17.92      0.92 o
   7  12  12        2.11        2.04      0.68 o
   2  -3  13        7.92        7.14      0.64 o
   3  -3  13        4.86        5.48      0.85 o
   4  -3  13       51.14       62.12      3.01 o
   5  -3  13        0.08       -0.30      0.33 o
   0  -2  13        0.60        0.21      0.39 o
   1  -2  13        2.61        1.97      0.42 o
   2  -2  13       19.72       22.31      1.02 o
   3  -2  13       24.50       29.89      1.22 o
   4  -2  13        2.11        2.67      0.45 o
   5  -2  13       29.01       34.70      1.34 o
   6  -2  13        0.21        1.17      0.39 o
  -1  -1  13        4.60        8.23      0.93 o
   0  -1  13        0.06        0.17      0.36 o
   1  -1  13        0.67        1.12      0.39 o
   2  -1  13       11.75       12.28      0.72 o
   3  -1  13       32.75       34.25      1.32 o
   4  -1  13        0.12        0.12      0.33 o
   5  -1  13        4.62        5.70      0.53 o
   6  -1  13        0.06       -0.08      0.51 o
   7  -1  13        0.20       -0.25      0.51 o
  -2   0  13        2.08        2.63      0.68 o
  -1   0  13        1.73        0.51      0.36 o
   0   0  13        2.22        2.13      0.42 o
   1   0  13       11.17        9.52      0.65 o
   2   0  13       14.91       13.96      0.75 o
   3   0  13        3.65        2.83      0.45 o
   4   0  13        3.53        3.63      0.45 o
   5   0  13        0.02        0.12      0.28 o
   6   0  13        3.21        2.12      0.59 o
   7   0  13       10.39       13.66      1.19 o
   8   0  13        1.26        1.36      0.59 o
  -2   1  13        0.00       -0.25      0.51 o
  -1   1  13        4.66        3.27      0.48 o
   0   1  13        7.87       10.48      0.71 o
   1   1  13        0.15       -0.33      0.33 o
   2   1  13        0.31        0.05      0.51 o
   3   1  13       11.14        9.29      0.60 o
   4   1  13        0.04        0.95      0.33 o
   5   1  13        1.80        2.02      0.39 o
   6   1  13        8.51        5.85      0.76 o
   7   1  13        3.53        3.14      0.68 o
   8   1  13        2.44        1.53      0.59 o
  -1   2  13        0.39        0.30      0.36 o
   0   2  13       12.71       12.18      0.75 o
   1   2  13       63.94       64.73      2.09 o
   2   2  13       14.88       14.95      0.77 o
   3   2  13       21.44       22.13      0.76 o
   4   2  13       27.03       29.84      0.91 o
   5   2  13        3.29        4.42      0.36 o
   6   2  13       12.27       13.70      0.75 o
   7   2  13        5.40        6.36      0.53 o
   8   2  13        0.48        0.25      0.33 o
   9   2  13        5.51        6.59      0.57 o
  -1   3  13        8.21        8.74      0.52 o
   0   3  13        0.23        0.54      0.27 o
   1   3  13        7.86        8.96      0.50 o
   2   3  13       27.67       30.33      0.94 o
   3   3  13       33.43       31.38      0.94 o
   4   3  13        0.01        0.32      0.21 o
   5   3  13        0.25       -0.05      0.21 o
   6   3  13        0.47        0.47      0.30 o
   7   3  13        4.14        5.77      0.54 o
   8   3  13        2.86        2.94      0.45 o
   9   3  13        8.65        7.78      0.72 o
  -2   4  13       25.27       26.72      1.61 o
  -1   4  13       14.46       11.14      0.69 o
   0   4  13       16.32       13.38      0.58 o
   1   4  13       46.70       50.31      1.38 o
   2   4  13       13.32       12.07      0.55 o
   3   4  13       29.95       30.34      0.93 o
   4   4  13       17.68       18.55      0.66 o
   5   4  13        0.21        0.70      0.24 o
   6   4  13       18.06       13.64      0.93 o
   7   4  13        5.70        4.51      0.47 o
   8   4  13        5.95        6.99      0.59 o
   9   4  13        1.03        2.15      0.45 o
  -2   5  13        0.80        0.34      0.51 o
  -1   5  13        6.59        5.75      0.51 o
   0   5  13       25.94       23.83      1.36 o
   1   5  13        2.39        1.91      0.31 o
   2   5  13        2.15        1.55      0.27 o
   3   5  13       11.14       12.56      0.53 o
   4   5  13       13.85       12.00      0.52 o
   5   5  13        3.71        3.65      0.39 o
   6   5  13        5.98        5.76      0.51 o
   7   5  13        0.03        0.67      0.55 o
   8   5  13        0.29        0.35      0.33 o
   9   5  13       11.76       12.74      0.77 o
  -1   6  13        2.36        2.25      0.42 o
   0   6  13        0.17        0.00      0.34 o
   1   6  13        0.19        0.61      0.36 o
   2   6  13        3.39        3.35      0.34 o
   3   6  13       53.16       57.36      1.52 o
   4   6  13        1.90        2.14      0.27 o
   5   6  13        1.56        1.61      0.36 o
   6   6  13       21.81       19.12      0.89 o
   7   6  13       15.80       18.30      0.89 o
   8   6  13        0.87        1.69      0.41 o
   9   6  13       32.10       39.35      1.52 o
   0   7  13        0.96        1.41      0.72 o
   1   7  13        0.06        0.08      0.30 o
   2   7  13        0.41        0.53      0.24 o
   3   7  13        0.71        1.10      0.26 o
   4   7  13        0.32        0.13      0.24 o
   5   7  13       34.47       34.95      1.35 o
   6   7  13        0.60        0.13      0.33 o
   7   7  13        1.89        2.92      0.41 o
   8   7  13       14.04       16.22      1.06 o
   0   8  13        1.27        0.93      0.36 o
   1   8  13        3.51        3.60      0.68 o
   2   8  13       25.34       24.32      0.99 o
   3   8  13       10.91        9.78      0.50 o
   4   8  13        6.59        5.23      0.39 o
   5   8  13       22.97       22.60      1.01 o
   6   8  13        4.61        3.80      0.45 o
   7   8  13       10.84       11.58      0.71 o
   8   8  13        1.04        1.91      0.41 o
   1   9  13        0.17        0.55      0.36 o
   2   9  13        4.96        4.92      0.48 o
   3   9  13        6.57        5.96      0.51 o
   4   9  13       18.89       17.82      0.89 o
   5   9  13        4.01        5.34      0.53 o
   6   9  13       17.65       18.14      0.92 o
   7   9  13       53.54       59.55      2.09 o
   8   9  13        1.65        2.45      0.41 o
   2  10  13       22.68       23.02      1.15 o
   3  10  13        0.31       -0.26      0.26 o
   4  10  13       13.89       13.85      0.81 o
   5  10  13      106.00      110.74      3.50 o
   6  10  13        4.10        3.55      0.49 o
   7  10  13        0.80        1.18      0.41 o
   3  11  13        1.91        1.10      0.51 o
   5  11  13       18.09       17.39      1.44 o
   6  11  13       64.35       71.68      3.65 o
   3  -1  14        0.25       -0.08      0.51 o
   4  -1  14        1.21        0.85      0.51 o
   5  -1  14        2.19        4.50      0.68 o
   1   0  14        0.04       -0.15      0.33 o
   2   0  14        4.74        5.77      0.57 o
   3   0  14       11.09       10.92      0.71 o
   4   0  14        0.72        2.04      0.41 o
   5   0  14        1.43        1.75      0.41 o
   6   0  14        0.12       -0.08      0.51 o
   0   1  14        0.91        0.51      0.59 o
   1   1  14        0.18        0.00      0.33 o
   2   1  14        0.00       -0.33      0.33 o
   3   1  14       31.42       34.16      1.30 o
   4   1  14        0.43       -0.02      0.33 o
   5   1  14        1.52        1.87      0.85 o
  -1   2  14        6.60        9.93      1.10 o
   0   2  14        2.61        0.70      0.39 o
   1   2  14       21.87       21.74      1.01 o
   2   2  14       16.29       14.40      0.77 o
   3   2  14       48.14       43.56      1.55 o
   4   2  14        1.72        0.93      0.42 o
   5   2  14        1.91        2.78      0.41 o
   6   2  14        0.45        0.08      0.51 o
   7   2  14        1.34        1.90      0.39 o
   8   2  14        2.63        3.56      0.59 o
   0   3  14        1.08        0.87      0.72 o
   1   3  14        2.29        2.53      0.59 o
   2   3  14        0.86        1.06      0.32 o
   3   3  14       10.76       11.76      0.57 o
   4   3  14       22.41       25.28      0.84 o
   5   3  14       15.45       15.62      0.63 o
   6   3  14        0.67        0.68      0.76 o
   7   3  14       24.47       22.97      1.05 o
   8   3  14        0.63        0.25      0.51 o
  -1   4  14       15.56       17.39      1.27 o
   0   4  14       60.55       62.82      1.97 o
   1   4  14        5.55        5.42      0.42 o
   2   4  14        6.81        6.31      0.45 o
   3   4  14        0.59        0.59      0.30 o
   4   4  14       12.18       12.42      0.55 o
   5   4  14        1.28        1.49      0.36 o
   6   4  14        7.92        9.58      0.72 o
   7   4  14       10.65       14.21      1.27 o
   8   4  14        0.38        1.19      0.51 o
   0   5  14       28.26       32.49      1.78 o
   1   5  14        9.10        9.92      0.53 o
   2   5  14        0.79        0.82      0.29 o
   3   5  14        1.19        1.32      0.29 o
   4   5  14       10.79       10.81      0.52 o
   5   5  14       11.94       12.70      0.75 o
   6   5  14       23.72       22.33      1.01 o
   7   5  14        0.06       -0.10      0.33 o
   8   5  14        1.28        2.38      0.59 o
   0   6  14       23.62       24.69      1.53 o
   1   6  14        0.25       -0.21      0.30 o
   2   6  14        1.52        0.93      0.33 o
   3   6  14        0.47        0.50      0.30 o
   4   6  14        8.95        9.63      0.48 o
   5   6  14        1.46        1.94      0.39 o
   6   6  14        0.57        0.41      0.33 o
   7   6  14        0.62        1.61      0.39 o
   8   6  14        9.37       11.54      1.02 o
   1   7  14       20.98       21.77      0.95 o
   2   7  14        5.96        6.59      0.98 o
   3   7  14       30.76       31.47      1.88 o
   4   7  14        1.12        0.86      0.26 o
   5   7  14        0.70        0.37      0.33 o
   6   7  14       10.55       11.15      0.71 o
   7   7  14        2.63        2.84      0.45 o
   2   8  14       18.43       20.99      0.93 o
   3   8  14        8.96       11.06      0.55 o
   4   8  14        7.46        8.56      1.10 o
   5   8  14       23.27       23.13      1.07 o
   6   8  14       14.01       12.40      0.77 o
   7   8  14        5.21        8.30      0.65 o
   2   9  14        1.64        0.76      0.51 o
   3   9  14        0.82        0.76      0.42 o
   4   9  14        3.11        3.36      0.48 o
   5   9  14       27.61       34.80      1.40 o
   6   9  14        4.03        4.92      0.93 o
   3  10  14        0.79        0.93      0.51 o
   5  10  14        0.03        0.42      0.59 o
   6  10  14       13.04       13.32      1.27 o
   4   1  15        7.72        6.79      0.85 o
   5   1  15       10.08       10.86      0.93 o
   3   2  15        1.60        1.70      0.59 o
   4   2  15        3.32        4.07      0.68 o
   5   2  15        0.04        0.08      0.42 o
   2   3  15       25.01       26.04      1.70 o
   3   3  15       24.81       24.49      1.07 o
   4   3  15        5.82        6.35      0.57 o
   7   3  15        6.13        8.74      0.85 o
   1   4  15        1.46        1.27      0.59 o
   2   4  15        7.42        5.64      0.46 o
   3   4  15        4.53        4.51      0.42 o
   4   4  15       21.83       28.07      0.94 o
   5   4  15        2.92        2.39      0.41 o
   6   4  15        3.69        2.71      0.59 o
   7   4  15        5.76        5.51      0.68 o
   1   5  15       26.75       30.51      1.29 o
   2   5  15        0.14        0.04      0.27 o
   3   5  15        5.18        5.82      0.44 o
   4   5  15       12.43       14.90      0.89 o
   5   5  15        0.85        1.23      0.39 o
   6   5  15       15.76       19.51      1.27 o
   7   5  15        1.07        1.44      0.51 o
   2   6  15        1.23        1.65      0.42 o
   3   6  15        7.60        8.19      0.52 o
   4   6  15        0.40        0.49      0.31 o
   5   6  15        0.53        0.25      0.36 o
   6   6  15       20.84       21.97      1.36 o
   3   7  15       21.04       23.46      1.48 o
   4   7  15       18.16       21.21      0.79 o
   5   7  15        0.78        0.34      0.33 o
   3   8  15        0.74        0.59      0.42 o
   4   8  15        5.28        6.87      0.93 o
   5   8  15        9.53       11.71      1.19 o
 
